# Supplementary material for: ﻿New species and illustrated key of Macraspis (Scarabaeidae, Rutelinae, Rutelini) from the Amazon biome of Brazil
Source: Zookeys. 2022 Oct 17;1124:161–89. doi: 10.3897/zookeys.1124.91156 (PMC9836550; doi:10.3897/zookeys.1124.91156)
Supplement: XML Treatment for Macraspis buehrnheimi [file zookeys.1124.91156-treatment1.xml]

<!DOCTYPE tp:taxon-treatment
  PUBLIC "-//TaxonX//DTD Taxonomic Treatment Publishing DTD v0 20100105//EN" "tax-treatment-NSO.dtd">
<tp:taxon-treatment xmlns:tp="http://www.plazi.org/taxpub"><tp:treatment-meta><kwd-group><label>Taxon classification</label><kwd>
                <named-content content-type="kingdom">Animalia</named-content>
              </kwd><kwd>
                <named-content content-type="order">Coleoptera</named-content>
              </kwd><kwd>
                <named-content content-type="family">Scarabaeidae</named-content>
              </kwd></kwd-group><mixed-citation publication-type="journal"><person-group><name><surname>Bento</surname><given-names>Matheus</given-names></name><name><surname>Jameson</surname><given-names>Mary Liz</given-names></name><name><surname>Seidel</surname><given-names>Matthias</given-names></name></person-group><article-title>﻿New species and illustrated key of <italic><tp:taxon-name><tp:taxon-name-part taxon-name-part-type="genus" reg="Macraspis">Macraspis</tp:taxon-name-part></tp:taxon-name></italic> (<tp:taxon-name><tp:taxon-name-part taxon-name-part-type="family">Scarabaeidae</tp:taxon-name-part></tp:taxon-name>, <tp:taxon-name><tp:taxon-name-part taxon-name-part-type="subfamily">Rutelinae</tp:taxon-name-part></tp:taxon-name>, <tp:taxon-name><tp:taxon-name-part taxon-name-part-type="tribe">Rutelini</tp:taxon-name-part></tp:taxon-name>) from the Amazon biome of Brazil</article-title><source>Zookeys</source><day>17</day><month>10</month><year>2022</year><volume>1124</volume><fpage>161</fpage><lpage>189</lpage><pub-id pub-id-type="doi">10.3897/zookeys.1124.91156</pub-id></mixed-citation></tp:treatment-meta><tp:nomenclature><label>﻿</label><tp:taxon-name>
              <object-id xmlns:xlink="http://www.w3.org/1999/xlink" content-type="arpha" xlink:type="simple">3E9A836F-7D0F-594A-B3F0-259B6D80B1CE</object-id>
              <tp:taxon-name-part taxon-name-part-type="genus" reg="Macraspis">Macraspis</tp:taxon-name-part>
              <tp:taxon-name-part taxon-name-part-type="species" reg="buehrnheimi">buehrnheimi</tp:taxon-name-part>
              <object-id xmlns:xlink="http://www.w3.org/1999/xlink" content-type="zoobank" xlink:type="simple">https://zoobank.org/EFC64A56-50AF-4C02-84AD-E6D05ECF3871</object-id>
            </tp:taxon-name><tp:taxon-authority>Bento, Jameson &amp; Seidel</tp:taxon-authority><tp:taxon-status xmlns:xlink="http://www.w3.org/1999/xlink" xlink:type="simple">sp. nov.</tp:taxon-status><xref ref-type="fig" rid="F3">Figs 3A–G</xref><xref ref-type="fig" rid="F4">, 4A–D</xref><xref ref-type="fig" rid="F5">, 5A–C</xref><xref ref-type="fig" rid="F12">, 12</xref></tp:nomenclature><tp:treatment-sec sec-type="type material" id="SECID0EFIBG"><title>Type material</title><p><bold>(1 male, 1 female). <italic>Holotype</italic></bold> male deposited at <abbrev xmlns:xlink="http://www.w3.org/1999/xlink" content-type="institution" xlink:title="Coleção Zoológica Prof. Paulo Bührnheim, Universidade Federal do Amazonas, Manaus, Brazil" id="ABBRID0EPIBG" xlink:type="simple">CZPB</abbrev>, labeled: “BRASIL, Amazonas, Coari, / rio Urucu, LUC – 09, <named-content xmlns:xlink="http://www.w3.org/1999/xlink" content-type="dwc:verbatimCoordinates" xlink:type="simple"><named-content content-type="geo-json" specific-use="{&#34;type&#34;:&#34;Point&#34;,&#34;coordinates&#34;:[-65.082222,-4.865556]}" id="NCID0EXIBG" xlink:type="simple">4°51'56"S, 65°04'56"W</named-content></named-content>, / 25/I–10/II/1995, P. F. / Bührnheim et al col.” (white, printed) // “à luz mista / de mercúrio” (white, printed) // “HOLOTYPE / Macraspis buehrn-/ heimi Bento, Jameson, / Seidel, 2022 / M. Bento, det. 2022. <bold><italic>Paratype</italic></bold>: same data as holotype (1 ♀, <abbrev xmlns:xlink="http://www.w3.org/1999/xlink" content-type="institution" xlink:title="Coleção Zoológica Prof. Paulo Bührnheim, Universidade Federal do Amazonas, Manaus, Brazil" id="ABBRID0E6IBG" xlink:type="simple">CZPB</abbrev>).</p></tp:treatment-sec><tp:treatment-sec sec-type="diagnosis" id="SECID0EEJBG"><title>Diagnosis.</title><p>Male genitalia are required for identification: lateral articular areas of tectum pointed and strongly projected distally (Fig. <xref ref-type="fig" rid="F3">3E</xref>); paramera in dorsal view slightly constricted medially, with middle portion almost as wide as apical portion (Fig. <xref ref-type="fig" rid="F3">3E</xref>); apex of paramera in caudal view obtusely triangulate, with a strong median tooth (Fig. <xref ref-type="fig" rid="F3">3F, G</xref>).</p></tp:treatment-sec><tp:treatment-sec sec-type="description" id="SECID0EWJBG"><title>Description.</title><p><bold>Holotype male</bold> (Fig. <xref ref-type="fig" rid="F3">3A, B, E–G</xref>). Length 10.6 mm, width 5.9 mm. Body rounded-oval. <bold><italic>Coloration</italic>.</bold> Head, elytra, and scutellar shield shiny green, with brownish reflections. Pronotum shiny green, anterolateral areas with brownish reflection, and posterolateral areas with yellow maculae laterally extending to anterior margins. Pygidium and venter shiny green with strong brownish reflections. <bold><italic>Head</italic>.</bold> Vertex sparsely punctate on disc, laterally punctostriate. Frons with slight V-shaped depression, moderately punctate, punctures moderate and deep. Interocular width 3.7 times wider than transverse eye diameter. Clypeus confluently punctate, with anterior margin subtrapezoidal, slightly raised medially. Mandible with outer teeth strongly raised, outer margin slightly curved near base. <bold><italic>Pronotum</italic></bold> shallowly and sparsely punctate on disc, punctures small and shallow; anterolaterally punctostriate, punctures large and deep. <bold><italic>Scutellar shield</italic></bold> moderately punctate, longer than elytral suture. <bold><italic>Elytra</italic></bold> 2 times longer than mid-width, moderately punctate, punctuations large and shallow. Posthumeral depression well developed laterally. Apical umbone wide and poorly defined. <bold><italic>Pygidium</italic></bold> strongly convex, with weak and concentric sculpturing, slightly effaced posteriorly. <bold><italic>Venter</italic></bold> glabrous, moderately punctate. Mesometaventral process anteriorly directed between procoxae, ventrally flat, with apex abruptly acute in anteroventral view. Mesepimera partially exposed in dorsal view, strongly convex and transversally ridged. <bold><italic>Legs</italic>.</bold> Protibia externally tridentate, with proximal tooth well defined and acute. Protarsomere V longer than protarsomeres I–IV combined. Anterior protarsal claw enlarged, unequally bifid and obliquely truncated. Mesotibia with internal margin straight, with inner apex not dilated. Mesotarsomere IV with ventroapical projection well developed, thickened and ventrally swollen. <bold><italic>Abdomen</italic></bold> with ventrite 6 broadly and slightly emarginated posteriorly. <bold><italic>Aedeagus</italic></bold> (Fig. <xref ref-type="fig" rid="F3">3E–G</xref>). Tectum abruptly narrowed towards the apical edge, with lateral articular areas pointed and strongly projected distally. Paramera in dorsal view slightly constricted medially, with middle portion almost as wide as apical portion; apex in caudal view triangulated with a strong median tooth, strongly deflected ventrally. <bold><italic>Endophallus</italic></bold> (Fig. <xref ref-type="fig" rid="F4">4A–D</xref>) divided into three portions: one narrow, tube-shaped basal portion; one wide, sac-shaped medial portion; and one hairy, slender apical portion (partially lost in Fig. <xref ref-type="fig" rid="F4">4A, B, D</xref>). Proximal portion distally hairy; V-shaped sclerite with thin, long arms; and temones large, fused into a single sclerite with a mediolongitudinal carina. Medial portion with a broad ventral raspula and a small dorsomedial raspula bearing moderately dense, thin-walled asperites; a dorsodistal raspula bearing multiple, irregular, and dense rows of thick-walled asperites; and a large, triangular lateral sclerite, with distal edge thick and slightly raised.</p><fig id="F4" position="float" orientation="portrait"><object-id xmlns:xlink="http://www.w3.org/1999/xlink" content-type="doi" xlink:type="simple">10.3897/zookeys.1124.91156.figure4</object-id><object-id xmlns:xlink="http://www.w3.org/1999/xlink" content-type="arpha" xlink:type="simple">D4D8C3D9-E660-53B0-8A8B-F08770100DDA</object-id><label>Figure 4.</label><caption><p>Comparison of male endophalli of <italic><tp:taxon-name><tp:taxon-name-part taxon-name-part-type="genus" reg="Macraspis">Macraspis</tp:taxon-name-part><tp:taxon-name-part taxon-name-part-type="species" reg="buehrnheimi">buehrnheimi</tp:taxon-name-part></tp:taxon-name></italic> sp. nov. and <italic><tp:taxon-name><tp:taxon-name-part taxon-name-part-type="genus" reg="Macraspis">Macraspis</tp:taxon-name-part><tp:taxon-name-part taxon-name-part-type="species" reg="fernandezi">fernandezi</tp:taxon-name-part></tp:taxon-name></italic> Neita-Moreno, 2014. <italic><tp:taxon-name><tp:taxon-name-part taxon-name-part-type="genus" reg="Macraspis">Macraspis</tp:taxon-name-part><tp:taxon-name-part taxon-name-part-type="species" reg="buehrnheimi">buehrnheimi</tp:taxon-name-part></tp:taxon-name></italic> sp. nov. (<bold>A–D</bold>) in <bold>A</bold> dorsal <bold>B</bold> lateral and <bold>D</bold> lateral views, with <bold>C</bold> detail showing lateral sclerite. <italic><tp:taxon-name><tp:taxon-name-part taxon-name-part-type="genus" reg="Macraspis">Macraspis</tp:taxon-name-part><tp:taxon-name-part taxon-name-part-type="species" reg="fernandezi">fernandezi</tp:taxon-name-part></tp:taxon-name></italic> Neita-Moreno, 2014 (<bold>E–H</bold>) in <bold>E</bold> dorsal <bold>F</bold> lateral and <bold>H</bold> ventral views, with <bold>G</bold> detail showing lateral sclerite. Scale bars: 0.5 mm.</p></caption><graphic xmlns:xlink="http://www.w3.org/1999/xlink" xlink:href="zookeys-1124-161_article-91156__-g004.jpg" position="float" orientation="portrait" xlink:type="simple" id="oo_758066.jpg"><uri content-type="original_file" xlink:type="simple">https://binary.pensoft.net/fig/758066</uri></graphic></fig><p><bold>Paratype (1 female) (Fig. <xref ref-type="fig" rid="F3">3C, D</xref>).</bold> Length 11.2 mm. Width 6.3 mm. The female differs from male by the more robust and more convex body; interocular width 4.2 times wider than transverse eye diameter; clypeus longer, with anterior margin narrower and more raised; pygidium plano-convex; protibia with outer teeth stronger and apically rounded; Mesotarsomere IV with a short ventroapical projection straight and pointed; and abdominal ventrite 6 not emarginated. <bold><italic>External genitalia</italic></bold> (Fig. <xref ref-type="fig" rid="F5">5A–C</xref>). Gonocoxites dark brown, strongly sclerotized and moderately setose apically, setae moderately long. Proximal gonocoxites rugostriate and large, as long as wide, overlapping the distal gonocoxites; inner margin abruptly deflected to apex narrow. Distal gonocoxites with inner margin curved and apex narrowly rounded.</p><fig id="F5" position="float" orientation="portrait"><object-id xmlns:xlink="http://www.w3.org/1999/xlink" content-type="doi" xlink:type="simple">10.3897/zookeys.1124.91156.figure5</object-id><object-id xmlns:xlink="http://www.w3.org/1999/xlink" content-type="arpha" xlink:type="simple">014EE3F5-C3A7-515F-9E8C-851BD2D5BA04</object-id><label>Figure 5.</label><caption><p>Comparison of female external genitalia of <italic><tp:taxon-name><tp:taxon-name-part taxon-name-part-type="genus" reg="Macraspis">Macraspis</tp:taxon-name-part><tp:taxon-name-part taxon-name-part-type="species" reg="buehrnheimi">buehrnheimi</tp:taxon-name-part></tp:taxon-name></italic> sp. nov. (<bold>A–C</bold>) and <italic><tp:taxon-name><tp:taxon-name-part taxon-name-part-type="genus" reg="Macraspis">Macraspis</tp:taxon-name-part><tp:taxon-name-part taxon-name-part-type="species" reg="phallocardia">phallocardia</tp:taxon-name-part></tp:taxon-name></italic> sp. nov (<bold>D–G</bold>). <italic><tp:taxon-name><tp:taxon-name-part taxon-name-part-type="genus" reg="Macraspis">Macraspis</tp:taxon-name-part><tp:taxon-name-part taxon-name-part-type="species" reg="buehrnheimi">buehrnheimi</tp:taxon-name-part></tp:taxon-name></italic> sp. nov. in <bold>A</bold> ventral <bold>B</bold> lateral and <bold>C</bold> dorsal views. <italic><tp:taxon-name><tp:taxon-name-part taxon-name-part-type="genus" reg="Macraspis">Macraspis</tp:taxon-name-part><tp:taxon-name-part taxon-name-part-type="species" reg="phallocardia">phallocardia</tp:taxon-name-part></tp:taxon-name></italic> sp. nov. in <bold>D</bold> ventral <bold>E</bold> lateral and <bold>F</bold> dorsal views. Abbreviations: dgx = distal gonocoxite; pgx = proximal gonocoxite; pct = proctiger; ppt = paraproct. Scale bars: 0.3 mm.</p></caption><graphic xmlns:xlink="http://www.w3.org/1999/xlink" xlink:href="zookeys-1124-161_article-91156__-g005.jpg" position="float" orientation="portrait" xlink:type="simple" id="oo_758067.jpg"><uri content-type="original_file" xlink:type="simple">https://binary.pensoft.net/fig/758067</uri></graphic></fig></tp:treatment-sec><tp:treatment-sec sec-type="etymology" id="SECID0EYQBG"><title>Etymology.</title><p>This species is named after the Brazilian zoologist Paulo Friederich Bührnheim (1937–2001), who greatly contributed to education and research in Amazonas state, Brazil. In addition, he founded the insect collection at the Universidade Federal do Amazonas (<abbrev xmlns:xlink="http://www.w3.org/1999/xlink" content-type="institution" xlink:title="Universidade Federal do Amazonas" id="ABBRID0E5QBG" xlink:type="simple">UFAM</abbrev>) and collected the type series of this species.</p></tp:treatment-sec><tp:treatment-sec sec-type="distribution" id="SECID0EDRBG"><title>Distribution</title><p><bold>(Fig. <xref ref-type="fig" rid="F12">12</xref>).</bold> Brazil (2). Amazonas: Coari.</p></tp:treatment-sec><tp:treatment-sec sec-type="remarks" id="SECID0EQRBG"><title>Remarks.</title><p><italic><tp:taxon-name><tp:taxon-name-part taxon-name-part-type="genus" reg="Macraspis">Macraspis</tp:taxon-name-part><tp:taxon-name-part taxon-name-part-type="species" reg="buehrnheimi">buehrnheimi</tp:taxon-name-part></tp:taxon-name></italic> sp. nov. has the same color pattern as <italic><tp:taxon-name><tp:taxon-name-part taxon-name-part-type="genus" reg="Macraspis">M.</tp:taxon-name-part><tp:taxon-name-part taxon-name-part-type="species" reg="lateralis">lateralis</tp:taxon-name-part></tp:taxon-name></italic> (Olivier, 1789), <italic><tp:taxon-name><tp:taxon-name-part taxon-name-part-type="genus" reg="Macraspis">M.</tp:taxon-name-part><tp:taxon-name-part taxon-name-part-type="species" reg="fernandezi">fernandezi</tp:taxon-name-part></tp:taxon-name></italic> Neita-Moreno, 2014, and <italic><tp:taxon-name><tp:taxon-name-part taxon-name-part-type="genus" reg="Macraspis">M.</tp:taxon-name-part><tp:taxon-name-part taxon-name-part-type="species" reg="phallocardia">phallocardia</tp:taxon-name-part></tp:taxon-name></italic> sp. nov. These species are only separated by careful comparison of male genitalia. The male aedeagus of <italic><tp:taxon-name><tp:taxon-name-part taxon-name-part-type="genus" reg="Macraspis">M.</tp:taxon-name-part><tp:taxon-name-part taxon-name-part-type="species" reg="buehrnheimi">buehrnheimi</tp:taxon-name-part></tp:taxon-name></italic> is most similar to that of <italic><tp:taxon-name><tp:taxon-name-part taxon-name-part-type="genus" reg="Macraspis">M.</tp:taxon-name-part><tp:taxon-name-part taxon-name-part-type="species" reg="fernandezi">fernandezi</tp:taxon-name-part></tp:taxon-name></italic> (unknown female) in that both have paramera apically dilated. Other characters that serve to separate <italic><tp:taxon-name><tp:taxon-name-part taxon-name-part-type="genus" reg="Macraspis">M.</tp:taxon-name-part><tp:taxon-name-part taxon-name-part-type="species" reg="buehrnheimi">buehrnheimi</tp:taxon-name-part></tp:taxon-name></italic> and <italic><tp:taxon-name><tp:taxon-name-part taxon-name-part-type="genus" reg="Macraspis">M.</tp:taxon-name-part><tp:taxon-name-part taxon-name-part-type="species" reg="fernandezi">fernandezi</tp:taxon-name-part></tp:taxon-name></italic> are (characters of <italic><tp:taxon-name><tp:taxon-name-part taxon-name-part-type="genus" reg="Macraspis">M.</tp:taxon-name-part><tp:taxon-name-part taxon-name-part-type="species" reg="fernandezi">fernandezi</tp:taxon-name-part></tp:taxon-name></italic> given in parenthesis): tectum abruptly narrowed towards the apical edge, with lateral articular areas pointed and strongly projected distally (tectum evenly narrowed towards the apical edge, with lateral articular areas truncated and weakly projected distally (Fig. <xref ref-type="fig" rid="F3">3H</xref>)); paramera in dorsal view slightly constricted medially, with middle portion almost as wide as apical portion (paramera in dorsal view strongly constricted medially, with middle portion narrower than half the apical portion (Fig. <xref ref-type="fig" rid="F3">3H, I</xref>)); apex of paramera in caudal view triangulated, with a strong median tooth (apex in caudal view oblong-oval, with a weak median tooth (Fig. <xref ref-type="fig" rid="F3">3I</xref>)).</p><p>There are no reliable means to distinguish the female of <italic><tp:taxon-name><tp:taxon-name-part taxon-name-part-type="genus" reg="Macraspis">M.</tp:taxon-name-part><tp:taxon-name-part taxon-name-part-type="species" reg="buehrnheimi">buehrnheimi</tp:taxon-name-part></tp:taxon-name></italic> sp. nov. from that of <italic><tp:taxon-name><tp:taxon-name-part taxon-name-part-type="genus" reg="Macraspis">M.</tp:taxon-name-part><tp:taxon-name-part taxon-name-part-type="species" reg="phallocardia">phallocardia</tp:taxon-name-part></tp:taxon-name></italic> sp. nov. based on external morphology. Analysis of the external genitalia showed conspicuous differences in the proximal and distal portions of the gonocoxites of these species (compare Fig. <xref ref-type="fig" rid="F5">5A, B</xref> to Fig. <xref ref-type="fig" rid="F5">5D, E</xref>). However, the scarce number of specimens prevented us from assessing intraspecific variation in these structures, which need further morphological examination within the genus. Females of these species should be reliably identified when collected with associated males.</p></tp:treatment-sec><tp:treatment-sec><!--Section generated to contain objects referenced in tp:taxon-treatment.--><fig id="F3" position="float" orientation="portrait"><object-id xmlns:xlink="http://www.w3.org/1999/xlink" content-type="doi" xlink:type="simple">10.3897/zookeys.1124.91156.figure3</object-id><object-id xmlns:xlink="http://www.w3.org/1999/xlink" content-type="arpha" xlink:type="simple">8BB07379-9EB6-5DD2-AF78-A0B4F9C702E1</object-id><label>Figure 3.</label><caption><p><italic><tp:taxon-name><tp:taxon-name-part taxon-name-part-type="genus" reg="Macraspis">Macraspis</tp:taxon-name-part><tp:taxon-name-part taxon-name-part-type="species" reg="buehrnheimi">buehrnheimi</tp:taxon-name-part></tp:taxon-name></italic> sp. nov. (<bold>A–G</bold>) and <italic><tp:taxon-name><tp:taxon-name-part taxon-name-part-type="genus" reg="Macraspis">Macraspis</tp:taxon-name-part><tp:taxon-name-part taxon-name-part-type="species" reg="fernandezi">fernandezi</tp:taxon-name-part></tp:taxon-name></italic> Neita-Moreno, 2014 (<bold>H–J</bold>) <italic><tp:taxon-name><tp:taxon-name-part taxon-name-part-type="genus" reg="Macraspis">Macraspis</tp:taxon-name-part><tp:taxon-name-part taxon-name-part-type="species" reg="buehrnheimi">buehrnheimi</tp:taxon-name-part></tp:taxon-name></italic> sp. nov. <bold>A</bold> dorsal view of holotype male and <bold>B</bold> ventral view of holotype male <bold>C</bold> dorsal view paratype female and <bold>D</bold> ventral view view paratype female <bold>E–F</bold> aedeagus of holotype (<bold>E</bold> dorsal <bold>F</bold> caudal <bold>G</bold> lateral views). <italic><tp:taxon-name><tp:taxon-name-part taxon-name-part-type="genus" reg="Macraspis">Macraspis</tp:taxon-name-part><tp:taxon-name-part taxon-name-part-type="species" reg="fernandezi">fernandezi</tp:taxon-name-part></tp:taxon-name></italic> Neita-Moreno, 2014 from Caracaraí, Roraima state, Brazil (new country record) <bold>H</bold> aedeagus dorsal view <bold>I</bold> aedeagus caudal view and <bold>J</bold> aedeagus lateral view. Scale bars: 2 mm (<bold>A–D</bold>); 0.5 mm (<bold>E, G, H, J</bold>); 0.2 mm (<bold>F, I</bold>).</p></caption><graphic xmlns:xlink="http://www.w3.org/1999/xlink" xlink:href="zookeys-1124-161_article-91156__-g003.jpg" position="float" orientation="portrait" xlink:type="simple" id="oo_758065.jpg"><uri content-type="original_file" xlink:type="simple">https://binary.pensoft.net/fig/758065</uri></graphic></fig><fig id="F12" position="float" orientation="portrait"><object-id xmlns:xlink="http://www.w3.org/1999/xlink" content-type="doi" xlink:type="simple">10.3897/zookeys.1124.91156.figure12</object-id><object-id xmlns:xlink="http://www.w3.org/1999/xlink" content-type="arpha" xlink:type="simple">B788FE35-07A8-54FD-880A-9D6729F5F018</object-id><label>Figure 12.</label><caption><p>Distribution of Brazilian species of <italic><tp:taxon-name><tp:taxon-name-part taxon-name-part-type="genus" reg="Macraspis">Macraspis</tp:taxon-name-part></tp:taxon-name></italic> treated in this publication. The Brazilian Amazon biome is colored lime green. Brazilian states are abbreviated as follows: AC = Acre, AM = Amazonas, AP = Amapá, BA = Bahia, ES = Espírito Santo, GO = Goiás, MA = Maranhão, MG = Minas Gerais, MT = Mato Grosso = PA = Piauí, RO = Rondônia, RJ = Rio de Janiero, RR = Roraima, SP = São Paulo, TO = Tocantins.</p></caption><graphic xmlns:xlink="http://www.w3.org/1999/xlink" xlink:href="zookeys-1124-161_article-91156__-g012.jpg" position="float" orientation="portrait" xlink:type="simple" id="oo_758074.jpg"><uri content-type="original_file" xlink:type="simple">https://binary.pensoft.net/fig/758074</uri></graphic></fig></tp:treatment-sec></tp:taxon-treatment>
