# Supplementary material for: ﻿New species and illustrated key of Macraspis (Scarabaeidae, Rutelinae, Rutelini) from the Amazon biome of Brazil
Source: Zookeys. 2022 Oct 17;1124:161–89. doi: 10.3897/zookeys.1124.91156 (PMC9836550; doi:10.3897/zookeys.1124.91156)
Supplement: XML Treatment for Macraspis fernandezi [file zookeys.1124.91156-treatment2.xml]

<!DOCTYPE tp:taxon-treatment
  PUBLIC "-//TaxonX//DTD Taxonomic Treatment Publishing DTD v0 20100105//EN" "tax-treatment-NSO.dtd">
<tp:taxon-treatment xmlns:tp="http://www.plazi.org/taxpub"><tp:treatment-meta><kwd-group><label>Taxon classification</label><kwd>
                <named-content content-type="kingdom">Animalia</named-content>
              </kwd><kwd>
                <named-content content-type="order">Coleoptera</named-content>
              </kwd><kwd>
                <named-content content-type="family">Scarabaeidae</named-content>
              </kwd></kwd-group><mixed-citation publication-type="journal"><person-group><name><surname>Bento</surname><given-names>Matheus</given-names></name><name><surname>Jameson</surname><given-names>Mary Liz</given-names></name><name><surname>Seidel</surname><given-names>Matthias</given-names></name></person-group><article-title>﻿New species and illustrated key of <italic><tp:taxon-name><tp:taxon-name-part taxon-name-part-type="genus" reg="Macraspis">Macraspis</tp:taxon-name-part></tp:taxon-name></italic> (<tp:taxon-name><tp:taxon-name-part taxon-name-part-type="family">Scarabaeidae</tp:taxon-name-part></tp:taxon-name>, <tp:taxon-name><tp:taxon-name-part taxon-name-part-type="subfamily">Rutelinae</tp:taxon-name-part></tp:taxon-name>, <tp:taxon-name><tp:taxon-name-part taxon-name-part-type="tribe">Rutelini</tp:taxon-name-part></tp:taxon-name>) from the Amazon biome of Brazil</article-title><source>Zookeys</source><day>17</day><month>10</month><year>2022</year><volume>1124</volume><fpage>161</fpage><lpage>189</lpage><pub-id pub-id-type="doi">10.3897/zookeys.1124.91156</pub-id></mixed-citation></tp:treatment-meta><tp:nomenclature><label>﻿</label><tp:taxon-name>
              <object-id xmlns:xlink="http://www.w3.org/1999/xlink" content-type="arpha" xlink:type="simple">6209BC03-9542-5304-AE0F-D2B0C1AA67E9</object-id>
              <tp:taxon-name-part taxon-name-part-type="genus" reg="Macraspis">Macraspis</tp:taxon-name-part>
              <tp:taxon-name-part taxon-name-part-type="species" reg="fernandezi">fernandezi</tp:taxon-name-part>
            </tp:taxon-name><tp:taxon-authority>Neita-Moreno, 2014</tp:taxon-authority><xref ref-type="fig" rid="F1">Figs 1O</xref><xref ref-type="fig" rid="F3">, 3H–J</xref><xref ref-type="fig" rid="F4">, 4E–G</xref><xref ref-type="fig" rid="F12">, 12</xref></tp:nomenclature><tp:treatment-sec sec-type="type material" id="SECID0E1XBG"><title>Type material examined.</title><p><bold><italic>Holotype</italic></bold> male deposited at <named-content xmlns:xlink="http://www.w3.org/1999/xlink" content-type="dwc:institutional_code" xlink:title="Colección Entomológica del Instituto Alexander von Humboldt, Bogotá, Colombia" xlink:href="http://grbio.org/institution/instituto-de-ivestigacion-de-los-recursos-biologicos-alexander-von-humboldt" xlink:type="simple">IAVH</named-content>, labeled: “COLOMBIA, Meta, PNN / La Macarena San Juan de / Arama <named-content xmlns:xlink="http://www.w3.org/1999/xlink" content-type="dwc:verbatimCoordinates" xlink:type="simple"><named-content content-type="geo-json" specific-use="{&#34;type&#34;:&#34;Point&#34;,&#34;coordinates&#34;:[-73.889444,3.346389]}" id="NCID0EQYBG" xlink:type="simple">03°20'47"N, 73°53'22"W</named-content></named-content> Caño La Curia / 580 m Bos. Galeria 13.iii.1986 / F. Fernández leg.” (white, printed; duplicated label) // “<italic>Macraspis fernandezi</italic> / <xref ref-type="bibr" rid="B17">Neita-Moreno 2014</xref>” (white, printed) // “HOLOTIPO / <italic>Macraspis fernandezi</italic> / Neita-Moreno, 2014” (red, printed) // “Instituto Humboldt / Colombia / IAvH-E-88479” (white, printed with added QR-code).</p></tp:treatment-sec><tp:treatment-sec sec-type="material" id="SECID0E4YBG"><title>Additional material examined</title><p><bold>(2 males).</bold> Brazil, Roraima, Caracaraí, Parque Nacional da Serra da Mocidade, 15–26.I.2016, F. F. Xavier, R. Boldrini, &amp; P. Barroso (legs.) (♂, <named-content xmlns:xlink="http://www.w3.org/1999/xlink" content-type="dwc:institutional_code" xlink:title="Coleção de Invertebrados do Instituto Nacional de Pesquisas da Amazônia, Manaus, Brazil" xlink:href="http://grbio.org/institution/instituto-nacional-de-pesquisas-da-amazonia" xlink:type="simple">INPA</named-content>); Brazil, Amazonas, Manaus, Fazenda Dimona – PDBFF, 19.VIII.2000, R. Andreazze (leg.) (♂, <named-content xmlns:xlink="http://www.w3.org/1999/xlink" content-type="dwc:institutional_code" xlink:title="Coleção de Invertebrados do Instituto Nacional de Pesquisas da Amazônia, Manaus, Brazil" xlink:href="http://grbio.org/institution/instituto-nacional-de-pesquisas-da-amazonia" xlink:type="simple">INPA</named-content>).</p></tp:treatment-sec><tp:treatment-sec sec-type="distribution" id="SECID0EVZBG"><title>Distribution</title><p><bold>(Fig. <xref ref-type="fig" rid="F12">12</xref>).</bold> Colombia (1). Meta (<xref ref-type="bibr" rid="B17">Neita-Moreno 2014</xref>). Brazil (2). Roraima, Amazonas.</p></tp:treatment-sec><tp:treatment-sec sec-type="remarks" id="SECID0EG1BG"><title>Remarks.</title><p>This species was described based on a single male specimen from Colombia (<xref ref-type="bibr" rid="B17">Neita-Moreno 2014</xref>). Herein, two additional specimens of <italic><tp:taxon-name><tp:taxon-name-part taxon-name-part-type="genus" reg="Macraspis">M.</tp:taxon-name-part><tp:taxon-name-part taxon-name-part-type="species" reg="fernandezi">fernandezi</tp:taxon-name-part></tp:taxon-name></italic> from Roraima and Amazonas states are recorded for the first time from Brazil (new country record). Further comparison to the holotype male showed that the paramera of Brazilian specimens are slightly narrower at middle, but they do not differ in the lateral articular areas of the tectum. The male endophallus (Fig. <xref ref-type="fig" rid="F4">4E–H</xref>) of the two Brazilian specimens were inflated and showed no conspicuous intraspecific differences. Female specimens of this species have not been described.</p></tp:treatment-sec><tp:treatment-sec><!--Section generated to contain objects referenced in tp:taxon-treatment.--><fig id="F1" position="float" orientation="portrait"><object-id xmlns:xlink="http://www.w3.org/1999/xlink" content-type="doi" xlink:type="simple">10.3897/zookeys.1124.91156.figure1</object-id><object-id xmlns:xlink="http://www.w3.org/1999/xlink" content-type="arpha" xlink:type="simple">B35C1D09-AC35-522F-B7B0-3CD661B69B45</object-id><label>Figure 1.</label><caption><p><italic><tp:taxon-name><tp:taxon-name-part taxon-name-part-type="genus" reg="Macraspis">Macraspis</tp:taxon-name-part></tp:taxon-name></italic> spp. (<bold>A–O</bold>). Lateral and ventral views of pro- and mesothorax of <bold>A, B</bold><italic><tp:taxon-name><tp:taxon-name-part taxon-name-part-type="genus" reg="Macraspis">M.</tp:taxon-name-part><tp:taxon-name-part taxon-name-part-type="species" reg="morio">morio</tp:taxon-name-part></tp:taxon-name></italic> and <bold>D, E</bold><italic><tp:taxon-name><tp:taxon-name-part taxon-name-part-type="genus" reg="Macraspis">M.</tp:taxon-name-part><tp:taxon-name-part taxon-name-part-type="species" reg="pseudochrysis">p.</tp:taxon-name-part><tp:taxon-name-part taxon-name-part-type="subspecies" reg="pseudochrysis">pseudochrysis</tp:taxon-name-part></tp:taxon-name></italic>. Dorsal view of head and anterior portion of pronotum of <bold>C</bold><italic><tp:taxon-name><tp:taxon-name-part taxon-name-part-type="genus" reg="Macraspis">M.</tp:taxon-name-part><tp:taxon-name-part taxon-name-part-type="species" reg="festiva">festiva</tp:taxon-name-part></tp:taxon-name></italic> and <bold>F</bold><italic><tp:taxon-name><tp:taxon-name-part taxon-name-part-type="genus" reg="Macraspis">M.</tp:taxon-name-part><tp:taxon-name-part taxon-name-part-type="species" reg="chloraspis">c.</tp:taxon-name-part><tp:taxon-name-part taxon-name-part-type="subspecies" reg="chloraspis">chloraspis</tp:taxon-name-part></tp:taxon-name></italic>. Anterior view of mesothoracic legs of <bold>G</bold><italic><tp:taxon-name><tp:taxon-name-part taxon-name-part-type="genus" reg="Macraspis">M.</tp:taxon-name-part><tp:taxon-name-part taxon-name-part-type="species" reg="festiva">festiva</tp:taxon-name-part></tp:taxon-name></italic><bold>H</bold><italic><tp:taxon-name><tp:taxon-name-part taxon-name-part-type="genus" reg="Macraspis">M.</tp:taxon-name-part><tp:taxon-name-part taxon-name-part-type="species" reg="oblonga">oblonga</tp:taxon-name-part></tp:taxon-name></italic><bold>I</bold><italic><tp:taxon-name><tp:taxon-name-part taxon-name-part-type="genus" reg="Macraspis">M.</tp:taxon-name-part><tp:taxon-name-part taxon-name-part-type="species" reg="pseudochrysis">p.</tp:taxon-name-part><tp:taxon-name-part taxon-name-part-type="subspecies" reg="pseudochrysis">pseudochrysis</tp:taxon-name-part></tp:taxon-name></italic> and <bold>J</bold><italic><tp:taxon-name><tp:taxon-name-part taxon-name-part-type="genus" reg="Macraspis">M.</tp:taxon-name-part><tp:taxon-name-part taxon-name-part-type="species" reg="chloraspis">c.</tp:taxon-name-part><tp:taxon-name-part taxon-name-part-type="subspecies" reg="chloraspis">chloraspis</tp:taxon-name-part></tp:taxon-name></italic>. Female metatibial spurs of <bold>K</bold><italic><tp:taxon-name><tp:taxon-name-part taxon-name-part-type="genus" reg="Macraspis">M.</tp:taxon-name-part><tp:taxon-name-part taxon-name-part-type="species" reg="chloraspis">c.</tp:taxon-name-part><tp:taxon-name-part taxon-name-part-type="subspecies" reg="chloraspis">chloraspis</tp:taxon-name-part></tp:taxon-name></italic> and <bold>L</bold><italic><tp:taxon-name><tp:taxon-name-part taxon-name-part-type="genus" reg="Macraspis">M.</tp:taxon-name-part><tp:taxon-name-part taxon-name-part-type="species" reg="phallocardia">phallocardia</tp:taxon-name-part></tp:taxon-name></italic> sp. nov. Anterior view of mesotarsus of <bold>M</bold><italic><tp:taxon-name><tp:taxon-name-part taxon-name-part-type="genus" reg="Macraspis">M.</tp:taxon-name-part><tp:taxon-name-part taxon-name-part-type="species" reg="pseudochrysis">p.</tp:taxon-name-part><tp:taxon-name-part taxon-name-part-type="subspecies" reg="pseudochrysis">pseudochrysis</tp:taxon-name-part></tp:taxon-name></italic><bold>N</bold><italic><tp:taxon-name><tp:taxon-name-part taxon-name-part-type="genus" reg="Macraspis">M.</tp:taxon-name-part><tp:taxon-name-part taxon-name-part-type="species" reg="chloraspis">c.</tp:taxon-name-part><tp:taxon-name-part taxon-name-part-type="subspecies" reg="chloraspis">chloraspis</tp:taxon-name-part></tp:taxon-name></italic> and <bold>O</bold><italic><tp:taxon-name><tp:taxon-name-part taxon-name-part-type="genus" reg="Macraspis">M.</tp:taxon-name-part><tp:taxon-name-part taxon-name-part-type="species" reg="fernandezi">fernandezi</tp:taxon-name-part></tp:taxon-name></italic>. Scale bars: 1 mm.</p></caption><graphic xmlns:xlink="http://www.w3.org/1999/xlink" xlink:href="zookeys-1124-161_article-91156__-g001.jpg" position="float" orientation="portrait" xlink:type="simple" id="oo_758063.jpg"><uri content-type="original_file" xlink:type="simple">https://binary.pensoft.net/fig/758063</uri></graphic></fig><fig id="F3" position="float" orientation="portrait"><object-id xmlns:xlink="http://www.w3.org/1999/xlink" content-type="doi" xlink:type="simple">10.3897/zookeys.1124.91156.figure3</object-id><object-id xmlns:xlink="http://www.w3.org/1999/xlink" content-type="arpha" xlink:type="simple">8BB07379-9EB6-5DD2-AF78-A0B4F9C702E1</object-id><label>Figure 3.</label><caption><p><italic><tp:taxon-name><tp:taxon-name-part taxon-name-part-type="genus" reg="Macraspis">Macraspis</tp:taxon-name-part><tp:taxon-name-part taxon-name-part-type="species" reg="buehrnheimi">buehrnheimi</tp:taxon-name-part></tp:taxon-name></italic> sp. nov. (<bold>A–G</bold>) and <italic><tp:taxon-name><tp:taxon-name-part taxon-name-part-type="genus" reg="Macraspis">Macraspis</tp:taxon-name-part><tp:taxon-name-part taxon-name-part-type="species" reg="fernandezi">fernandezi</tp:taxon-name-part></tp:taxon-name></italic> Neita-Moreno, 2014 (<bold>H–J</bold>) <italic><tp:taxon-name><tp:taxon-name-part taxon-name-part-type="genus" reg="Macraspis">Macraspis</tp:taxon-name-part><tp:taxon-name-part taxon-name-part-type="species" reg="buehrnheimi">buehrnheimi</tp:taxon-name-part></tp:taxon-name></italic> sp. nov. <bold>A</bold> dorsal view of holotype male and <bold>B</bold> ventral view of holotype male <bold>C</bold> dorsal view paratype female and <bold>D</bold> ventral view view paratype female <bold>E–F</bold> aedeagus of holotype (<bold>E</bold> dorsal <bold>F</bold> caudal <bold>G</bold> lateral views). <italic><tp:taxon-name><tp:taxon-name-part taxon-name-part-type="genus" reg="Macraspis">Macraspis</tp:taxon-name-part><tp:taxon-name-part taxon-name-part-type="species" reg="fernandezi">fernandezi</tp:taxon-name-part></tp:taxon-name></italic> Neita-Moreno, 2014 from Caracaraí, Roraima state, Brazil (new country record) <bold>H</bold> aedeagus dorsal view <bold>I</bold> aedeagus caudal view and <bold>J</bold> aedeagus lateral view. Scale bars: 2 mm (<bold>A–D</bold>); 0.5 mm (<bold>E, G, H, J</bold>); 0.2 mm (<bold>F, I</bold>).</p></caption><graphic xmlns:xlink="http://www.w3.org/1999/xlink" xlink:href="zookeys-1124-161_article-91156__-g003.jpg" position="float" orientation="portrait" xlink:type="simple" id="oo_758065.jpg"><uri content-type="original_file" xlink:type="simple">https://binary.pensoft.net/fig/758065</uri></graphic></fig><fig id="F4" position="float" orientation="portrait"><object-id xmlns:xlink="http://www.w3.org/1999/xlink" content-type="doi" xlink:type="simple">10.3897/zookeys.1124.91156.figure4</object-id><object-id xmlns:xlink="http://www.w3.org/1999/xlink" content-type="arpha" xlink:type="simple">D4D8C3D9-E660-53B0-8A8B-F08770100DDA</object-id><label>Figure 4.</label><caption><p>Comparison of male endophalli of <italic><tp:taxon-name><tp:taxon-name-part taxon-name-part-type="genus" reg="Macraspis">Macraspis</tp:taxon-name-part><tp:taxon-name-part taxon-name-part-type="species" reg="buehrnheimi">buehrnheimi</tp:taxon-name-part></tp:taxon-name></italic> sp. nov. and <italic><tp:taxon-name><tp:taxon-name-part taxon-name-part-type="genus" reg="Macraspis">Macraspis</tp:taxon-name-part><tp:taxon-name-part taxon-name-part-type="species" reg="fernandezi">fernandezi</tp:taxon-name-part></tp:taxon-name></italic> Neita-Moreno, 2014. <italic><tp:taxon-name><tp:taxon-name-part taxon-name-part-type="genus" reg="Macraspis">Macraspis</tp:taxon-name-part><tp:taxon-name-part taxon-name-part-type="species" reg="buehrnheimi">buehrnheimi</tp:taxon-name-part></tp:taxon-name></italic> sp. nov. (<bold>A–D</bold>) in <bold>A</bold> dorsal <bold>B</bold> lateral and <bold>D</bold> lateral views, with <bold>C</bold> detail showing lateral sclerite. <italic><tp:taxon-name><tp:taxon-name-part taxon-name-part-type="genus" reg="Macraspis">Macraspis</tp:taxon-name-part><tp:taxon-name-part taxon-name-part-type="species" reg="fernandezi">fernandezi</tp:taxon-name-part></tp:taxon-name></italic> Neita-Moreno, 2014 (<bold>E–H</bold>) in <bold>E</bold> dorsal <bold>F</bold> lateral and <bold>H</bold> ventral views, with <bold>G</bold> detail showing lateral sclerite. Scale bars: 0.5 mm.</p></caption><graphic xmlns:xlink="http://www.w3.org/1999/xlink" xlink:href="zookeys-1124-161_article-91156__-g004.jpg" position="float" orientation="portrait" xlink:type="simple" id="oo_758066.jpg"><uri content-type="original_file" xlink:type="simple">https://binary.pensoft.net/fig/758066</uri></graphic></fig><fig id="F12" position="float" orientation="portrait"><object-id xmlns:xlink="http://www.w3.org/1999/xlink" content-type="doi" xlink:type="simple">10.3897/zookeys.1124.91156.figure12</object-id><object-id xmlns:xlink="http://www.w3.org/1999/xlink" content-type="arpha" xlink:type="simple">B788FE35-07A8-54FD-880A-9D6729F5F018</object-id><label>Figure 12.</label><caption><p>Distribution of Brazilian species of <italic><tp:taxon-name><tp:taxon-name-part taxon-name-part-type="genus" reg="Macraspis">Macraspis</tp:taxon-name-part></tp:taxon-name></italic> treated in this publication. The Brazilian Amazon biome is colored lime green. Brazilian states are abbreviated as follows: AC = Acre, AM = Amazonas, AP = Amapá, BA = Bahia, ES = Espírito Santo, GO = Goiás, MA = Maranhão, MG = Minas Gerais, MT = Mato Grosso = PA = Piauí, RO = Rondônia, RJ = Rio de Janiero, RR = Roraima, SP = São Paulo, TO = Tocantins.</p></caption><graphic xmlns:xlink="http://www.w3.org/1999/xlink" xlink:href="zookeys-1124-161_article-91156__-g012.jpg" position="float" orientation="portrait" xlink:type="simple" id="oo_758074.jpg"><uri content-type="original_file" xlink:type="simple">https://binary.pensoft.net/fig/758074</uri></graphic></fig></tp:treatment-sec><ref-list><ref id="B17"><mixed-citation xmlns:xlink="http://www.w3.org/1999/xlink" xlink:type="simple"><person-group><name name-style="western"><surname>Neita Moreno</surname><given-names>JC</given-names></name></person-group> (<year>2014</year>) <article-title>Una nueva especie del género <italic><tp:taxon-name><tp:taxon-name-part taxon-name-part-type="genus">Macraspis</tp:taxon-name-part></tp:taxon-name></italic> Macleay (<tp:taxon-name><tp:taxon-name-part taxon-name-part-type="family">Scarabaeidae</tp:taxon-name-part></tp:taxon-name> “Pleurosticti”: <tp:taxon-name><tp:taxon-name-part taxon-name-part-type="subfamily">Rutelinae</tp:taxon-name-part></tp:taxon-name>: <tp:taxon-name><tp:taxon-name-part taxon-name-part-type="tribe">Rutelini</tp:taxon-name-part></tp:taxon-name>) de Colombia.</article-title><source>Revista Biodiversidad Neotropical</source><volume>4</volume>(<issue>1</issue>): <fpage>28</fpage>–<lpage>32</lpage>. <ext-link xlink:href="10.18636/bioneotropical.v4i1.125" ext-link-type="doi" xlink:type="simple">https://doi.org/10.18636/bioneotropical.v4i1.125</ext-link></mixed-citation></ref></ref-list></tp:taxon-treatment>
