# Supplementary material for: ﻿New species and illustrated key of Macraspis (Scarabaeidae, Rutelinae, Rutelini) from the Amazon biome of Brazil
Source: Zookeys. 2022 Oct 17;1124:161–89. doi: 10.3897/zookeys.1124.91156 (PMC9836550; doi:10.3897/zookeys.1124.91156)
Supplement: XML Treatment for Macraspis lateralis [file zookeys.1124.91156-treatment3.xml]

<!DOCTYPE tp:taxon-treatment
  PUBLIC "-//TaxonX//DTD Taxonomic Treatment Publishing DTD v0 20100105//EN" "tax-treatment-NSO.dtd">
<tp:taxon-treatment xmlns:tp="http://www.plazi.org/taxpub"><tp:treatment-meta><kwd-group><label>Taxon classification</label><kwd>
                <named-content content-type="kingdom">Animalia</named-content>
              </kwd><kwd>
                <named-content content-type="order">Coleoptera</named-content>
              </kwd><kwd>
                <named-content content-type="family">Scarabaeidae</named-content>
              </kwd></kwd-group><mixed-citation publication-type="journal"><person-group><name><surname>Bento</surname><given-names>Matheus</given-names></name><name><surname>Jameson</surname><given-names>Mary Liz</given-names></name><name><surname>Seidel</surname><given-names>Matthias</given-names></name></person-group><article-title>﻿New species and illustrated key of <italic><tp:taxon-name><tp:taxon-name-part taxon-name-part-type="genus" reg="Macraspis">Macraspis</tp:taxon-name-part></tp:taxon-name></italic> (<tp:taxon-name><tp:taxon-name-part taxon-name-part-type="family">Scarabaeidae</tp:taxon-name-part></tp:taxon-name>, <tp:taxon-name><tp:taxon-name-part taxon-name-part-type="subfamily">Rutelinae</tp:taxon-name-part></tp:taxon-name>, <tp:taxon-name><tp:taxon-name-part taxon-name-part-type="tribe">Rutelini</tp:taxon-name-part></tp:taxon-name>) from the Amazon biome of Brazil</article-title><source>Zookeys</source><day>17</day><month>10</month><year>2022</year><volume>1124</volume><fpage>161</fpage><lpage>189</lpage><pub-id pub-id-type="doi">10.3897/zookeys.1124.91156</pub-id></mixed-citation></tp:treatment-meta><tp:nomenclature><label>﻿</label><tp:taxon-name>
              <object-id xmlns:xlink="http://www.w3.org/1999/xlink" content-type="arpha" xlink:type="simple">F08D8D80-8CF2-5F46-9A36-1D04E7FB1650</object-id>
              <tp:taxon-name-part taxon-name-part-type="genus" reg="Macraspis">Macraspis</tp:taxon-name-part>
              <tp:taxon-name-part taxon-name-part-type="species" reg="lateralis">lateralis</tp:taxon-name-part>
            </tp:taxon-name><tp:taxon-authority>(Olivier, 1789)</tp:taxon-authority><xref ref-type="fig" rid="F6">Figs 6A–D</xref><xref ref-type="fig" rid="F7">, 7A–E</xref><xref ref-type="fig" rid="F10">, 10H–J</xref><xref ref-type="fig" rid="F11">, 11A–D</xref><xref ref-type="fig" rid="F12">, 12</xref><tp:nomenclature-citation-list><tp:nomenclature-citation><tp:taxon-name>
                  <tp:taxon-name-part taxon-name-part-type="genus" reg="Cetonia">Cetonia</tp:taxon-name-part>
                  <tp:taxon-name-part taxon-name-part-type="species" reg="lateralis">lateralis</tp:taxon-name-part>
                </tp:taxon-name><comment>Olivier, 1789: 80.</comment></tp:nomenclature-citation><tp:nomenclature-citation><tp:taxon-name>
                  <tp:taxon-name-part taxon-name-part-type="genus" reg="Cetonia">Cetonia</tp:taxon-name-part>
                  <tp:taxon-name-part taxon-name-part-type="species" reg="virens">virens</tp:taxon-name-part>
                </tp:taxon-name><comment>Fabricius, 1801: 141. Junior subjective synonym by <xref ref-type="bibr" rid="B5">Burmeister (1844</xref>: 350).</comment></tp:nomenclature-citation><tp:nomenclature-citation><tp:taxon-name>
                  <tp:taxon-name-part taxon-name-part-type="genus" reg="Macraspis">Macraspis</tp:taxon-name-part>
                  <tp:taxon-name-part taxon-name-part-type="species" reg="lateralis">lateralis</tp:taxon-name-part>
                  <tp:taxon-name-part taxon-name-part-type="infraspecific-rank">var.</tp:taxon-name-part>
                  <tp:taxon-name-part taxon-name-part-type="variety" reg="cincticollis">cincticollis</tp:taxon-name-part>
                </tp:taxon-name><comment>Ohaus, 1898: 52. Junior subjective synonym by <xref ref-type="bibr" rid="B15">Machatschke (1972</xref>: 71).</comment></tp:nomenclature-citation><tp:nomenclature-citation><tp:taxon-name>
                  <tp:taxon-name-part taxon-name-part-type="genus" reg="Macraspis">Macraspis</tp:taxon-name-part>
                  <tp:taxon-name-part taxon-name-part-type="species" reg="lateralis">lateralis</tp:taxon-name-part>
                  <tp:taxon-name-part taxon-name-part-type="infraspecific-rank">var.</tp:taxon-name-part>
                  <tp:taxon-name-part taxon-name-part-type="variety" reg="immaculata">immaculata</tp:taxon-name-part>
                </tp:taxon-name><comment>Ohaus, 1898: 52. Junior subjective synonym by <xref ref-type="bibr" rid="B15">Machatschke (1972</xref>: 71).</comment></tp:nomenclature-citation></tp:nomenclature-citation-list></tp:nomenclature><tp:treatment-sec sec-type="type material" id="SECID0EG6BG"><title>Type material examined.</title><p><bold><italic>Neotype</italic></bold> male (Fig. <xref ref-type="fig" rid="F6">6</xref>) deposited at <named-content xmlns:xlink="http://www.w3.org/1999/xlink" content-type="dwc:institutional_code" xlink:title="Muséum national d’Histoire Naturelle, Paris, France" xlink:href="http://grbio.org/institution/museum-national-dhistoire-naturelle-2" xlink:type="simple">MNHN</named-content>, labeled: “Guyane franç. / Passoura / E.LeMoult 1905.6 // Muséum Paris / ex Coll. / R. Oberthür / 1952 // NEOTYPE / Cetonia / lateralis Ol. / M. SOULA det // <named-content xmlns:xlink="http://www.w3.org/1999/xlink" content-type="dwc:institutional_code" xlink:title="Muséum national d’Histoire Naturelle, Paris, France" xlink:href="http://grbio.org/institution/museum-national-dhistoire-naturelle-2" xlink:type="simple">MNHN</named-content> / EC1215” (<ext-link xmlns:xlink="http://www.w3.org/1999/xlink" xlink:href="http://coldb.mnhn.fr/catalognumber/mnhn/ec/ec1215" ext-link-type="uri" xlink:type="simple">http://coldb.mnhn.fr/catalognumber/mnhn/ec/ec1215</ext-link>). Images of the male aedeagus provided by Jhon César Neita Moreno and Julián Clavijo-Bustos (<named-content xmlns:xlink="http://www.w3.org/1999/xlink" content-type="dwc:institutional_code" xlink:title="Colección Entomológica del Instituto Alexander von Humboldt, Bogotá, Colombia" xlink:href="http://grbio.org/institution/instituto-de-ivestigacion-de-los-recursos-biologicos-alexander-von-humboldt" xlink:type="simple">IAVH</named-content>). <bold><italic>Holotype</italic></bold> female of <italic>Cetonia virens</italic> (Fig. <xref ref-type="fig" rid="F7">7</xref>) deposited at <abbrev xmlns:xlink="http://www.w3.org/1999/xlink" content-type="institution" xlink:title="Zoologisches Museum, Universität Kiel, Kiel, Germany" id="ABBRID0E3AAI" xlink:type="simple">ZMUK</abbrev>, labeled: “Essequibo. / Smidt. / Mus: J: Lund. / Lateralis / Cetonia Oliv. / virens. F.” (white, handwritten) // “TYPE” (red, printed) // “ZMUKFabricius / 002261” (white, printed with QR code) // “zmuc / 00031432” (white, printed).</p><fig id="F6" position="float" orientation="portrait"><object-id xmlns:xlink="http://www.w3.org/1999/xlink" content-type="doi" xlink:type="simple">10.3897/zookeys.1124.91156.figure6</object-id><object-id xmlns:xlink="http://www.w3.org/1999/xlink" content-type="arpha" xlink:type="simple">8AB3CE86-AF9F-5533-8B1A-FD279B82672C</object-id><label>Figure 6.</label><caption><p>Neotype male of <italic><tp:taxon-name><tp:taxon-name-part taxon-name-part-type="genus" reg="Cetonia">Cetonia</tp:taxon-name-part><tp:taxon-name-part taxon-name-part-type="species" reg="lateralis">lateralis</tp:taxon-name-part></tp:taxon-name></italic> Olivier, 1789 (=<italic><tp:taxon-name><tp:taxon-name-part taxon-name-part-type="genus" reg="Macraspis">Macraspis</tp:taxon-name-part><tp:taxon-name-part taxon-name-part-type="species" reg="lateralis">lateralis</tp:taxon-name-part></tp:taxon-name></italic> (Olivier)): <bold>A</bold> dorsal view <bold>B</bold> labels <bold>C</bold> aedeagus in frontal view <bold>D</bold> aedeagus in lateral view. <bold>A, B</bold> from <named-content xmlns:xlink="http://www.w3.org/1999/xlink" content-type="dwc:institutional_code" xlink:title="Muséum national d’Histoire Naturelle, Paris, France" xlink:href="http://grbio.org/institution/museum-national-dhistoire-naturelle-2" xlink:type="simple">MNHN</named-content> website <ext-link xmlns:xlink="http://www.w3.org/1999/xlink" xlink:href="http://coldb.mnhn.fr/catalognumber/mnhn/ec/ec1215" ext-link-type="uri" xlink:type="simple">http://coldb.mnhn.fr/catalognumber/mnhn/ec/ec1215</ext-link>, accessed on 2022-07-23; <bold>C, D</bold> provided by Jhon César Neita-Moreno.</p></caption><graphic xmlns:xlink="http://www.w3.org/1999/xlink" xlink:href="zookeys-1124-161_article-91156__-g006.jpg" position="float" orientation="portrait" xlink:type="simple" id="oo_758068.jpg"><uri content-type="original_file" xlink:type="simple">https://binary.pensoft.net/fig/758068</uri></graphic></fig><fig id="F7" position="float" orientation="portrait"><object-id xmlns:xlink="http://www.w3.org/1999/xlink" content-type="doi" xlink:type="simple">10.3897/zookeys.1124.91156.figure7</object-id><object-id xmlns:xlink="http://www.w3.org/1999/xlink" content-type="arpha" xlink:type="simple">F1B52A35-64D4-5113-BEE8-6D471F9C7DD8</object-id><label>Figure 7.</label><caption><p>Holotype female of <italic><tp:taxon-name><tp:taxon-name-part taxon-name-part-type="genus" reg="Cetonia">Cetonia</tp:taxon-name-part><tp:taxon-name-part taxon-name-part-type="species" reg="virens">virens</tp:taxon-name-part></tp:taxon-name></italic> Fabricius, 1801 (=<italic><tp:taxon-name><tp:taxon-name-part taxon-name-part-type="genus" reg="Macraspis">Macraspis</tp:taxon-name-part><tp:taxon-name-part taxon-name-part-type="species" reg="lateralis">lateralis</tp:taxon-name-part></tp:taxon-name></italic> (Olivier)): <bold>A</bold> dorsal view <bold>B</bold> ventral view <bold>C</bold> lateral view <bold>D</bold> head and pronotum in dorsal view <bold>E</bold> labels. Scale bars: 2 mm.</p></caption><graphic xmlns:xlink="http://www.w3.org/1999/xlink" xlink:href="zookeys-1124-161_article-91156__-g007.jpg" position="float" orientation="portrait" xlink:type="simple" id="oo_758069.jpg"><uri content-type="original_file" xlink:type="simple">https://binary.pensoft.net/fig/758069</uri></graphic></fig></tp:treatment-sec><tp:treatment-sec sec-type="type material" id="SECID0EKEAI"><title>Non-type material examined</title><p><bold>(2 males, 2 females).</bold> Brazil, Amazonas, Manaus, Reserva Ducke, 21.II.1978, Jorge Arias (leg.) (♀, <named-content xmlns:xlink="http://www.w3.org/1999/xlink" content-type="dwc:institutional_code" xlink:title="Coleção de Invertebrados do Instituto Nacional de Pesquisas da Amazônia, Manaus, Brazil" xlink:href="http://grbio.org/institution/instituto-nacional-de-pesquisas-da-amazonia" xlink:type="simple">INPA</named-content>); idem, but no date and collector (♂, <named-content xmlns:xlink="http://www.w3.org/1999/xlink" content-type="dwc:institutional_code" xlink:title="Coleção de Invertebrados do Instituto Nacional de Pesquisas da Amazônia, Manaus, Brazil" xlink:href="http://grbio.org/institution/instituto-nacional-de-pesquisas-da-amazonia" xlink:type="simple">INPA</named-content>); idem, but campus UA, 07.III.2005, Herbert &amp; Marcos Pantoja (legs.) (♂, <named-content xmlns:xlink="http://www.w3.org/1999/xlink" content-type="dwc:institutional_code" xlink:title="Coleção de Invertebrados do Instituto Nacional de Pesquisas da Amazônia, Manaus, Brazil" xlink:href="http://grbio.org/institution/instituto-nacional-de-pesquisas-da-amazonia" xlink:type="simple">INPA</named-content>); Brazil, Pará, Santarém, I.1922, J. F. Zikán Coll. (♀, <abbrev xmlns:xlink="http://www.w3.org/1999/xlink" content-type="institution" xlink:title="Coleção Entomológica do Instituto Oswaldo Cruz, Rio de Janeiro, Brazil" id="ABBRID0EKFAI" xlink:type="simple">CEIOC</abbrev>).</p></tp:treatment-sec><tp:treatment-sec sec-type="distribution" id="SECID0EPFAI"><title>Distribution</title><p><bold>(Fig. <xref ref-type="fig" rid="F12">12</xref>).</bold> Suriname (<xref ref-type="bibr" rid="B9">Hielkema and Hielkema 2019</xref>). French Guiana. Guiana. Venezuela (<xref ref-type="bibr" rid="B25">Soula 1998</xref>, <xref ref-type="bibr" rid="B26">2002</xref>, <xref ref-type="bibr" rid="B28">2005</xref>). Brazil. Amazonas, Pará (<xref ref-type="bibr" rid="B18">Ohaus 1898</xref>; present paper).</p></tp:treatment-sec><tp:treatment-sec sec-type="remarks" id="SECID0EQGAI"><title>Remarks.</title><p><xref ref-type="bibr" rid="B8">Fabricius (1801)</xref> described <italic><tp:taxon-name><tp:taxon-name-part taxon-name-part-type="genus" reg="Cetonia">Cetonia</tp:taxon-name-part><tp:taxon-name-part taxon-name-part-type="species" reg="virens">virens</tp:taxon-name-part></tp:taxon-name></italic> from “America Meridionali” (= South America). This species was synonymized under <italic><tp:taxon-name><tp:taxon-name-part taxon-name-part-type="genus" reg="Macraspis">M.</tp:taxon-name-part><tp:taxon-name-part taxon-name-part-type="species" reg="lateralis">lateralis</tp:taxon-name-part></tp:taxon-name></italic> by <xref ref-type="bibr" rid="B5">Burmeister (1844)</xref>, and the synonymy was maintained by <xref ref-type="bibr" rid="B27">Soula (2003)</xref> without any additional statements. One of us (MS) located and examined the female holotype of <italic><tp:taxon-name><tp:taxon-name-part taxon-name-part-type="genus" reg="Cetonia">C.</tp:taxon-name-part><tp:taxon-name-part taxon-name-part-type="species" reg="virens">virens</tp:taxon-name-part></tp:taxon-name></italic> at <abbrev xmlns:xlink="http://www.w3.org/1999/xlink" content-type="institution" xlink:title="Zoologisches Museum, Universität Kiel, Kiel, Germany" id="ABBRID0EDIAI" xlink:type="simple">ZMUK</abbrev> (Fig. <xref ref-type="fig" rid="F7">7A–E</xref>). Inspection of the label, which was never been completely transcribed, revealed additional, important information. The word “Essequibo” (Guiana), which was omitted from the original description and all treatments of this species, allowed us to ascertain that the type locality was from Guiana. The female holotype is not associated with male specimens so it cannot be reliably identified. However, because the distribution of <italic><tp:taxon-name><tp:taxon-name-part taxon-name-part-type="genus" reg="Cetonia">C.</tp:taxon-name-part><tp:taxon-name-part taxon-name-part-type="species" reg="virens">virens</tp:taxon-name-part></tp:taxon-name></italic> lies within the known range of <italic><tp:taxon-name><tp:taxon-name-part taxon-name-part-type="genus" reg="Macraspis">M.</tp:taxon-name-part><tp:taxon-name-part taxon-name-part-type="species" reg="lateralis">lateralis</tp:taxon-name-part></tp:taxon-name></italic> in the Guiana Shield, we maintain the synonymy.</p></tp:treatment-sec><tp:treatment-sec><!--Section generated to contain objects referenced in tp:taxon-treatment.--><fig id="F10" position="float" orientation="portrait"><object-id xmlns:xlink="http://www.w3.org/1999/xlink" content-type="doi" xlink:type="simple">10.3897/zookeys.1124.91156.figure10</object-id><object-id xmlns:xlink="http://www.w3.org/1999/xlink" content-type="arpha" xlink:type="simple">11D69012-D396-5C26-95FA-9EB18A41E7D8</object-id><label>Figure 10.</label><caption><p><italic><tp:taxon-name><tp:taxon-name-part taxon-name-part-type="genus" reg="Macraspis">Macraspis</tp:taxon-name-part><tp:taxon-name-part taxon-name-part-type="species" reg="phallocardia">phallocardia</tp:taxon-name-part></tp:taxon-name></italic> sp. nov. (<bold>A–G</bold>) and <italic><tp:taxon-name><tp:taxon-name-part taxon-name-part-type="genus" reg="Macraspis">Macraspis</tp:taxon-name-part><tp:taxon-name-part taxon-name-part-type="species" reg="lateralis">lateralis</tp:taxon-name-part></tp:taxon-name></italic> (Olivier, 1789) (<bold>H–J</bold>). <italic><tp:taxon-name><tp:taxon-name-part taxon-name-part-type="genus" reg="Macraspis">Macraspis</tp:taxon-name-part><tp:taxon-name-part taxon-name-part-type="species" reg="phallocardia">phallocardia</tp:taxon-name-part></tp:taxon-name></italic> sp. nov. <bold>A</bold> holotype male dorsal view <bold>B</bold> holotype male ventral view <bold>C</bold> paratype female dorsal view <bold>D</bold> paratype female ventral view <bold>E–G</bold> aedeagus of holotype in <bold>E</bold> dorsal view <bold>F</bold> caudal view <bold>G</bold> lateral view. <italic><tp:taxon-name><tp:taxon-name-part taxon-name-part-type="genus" reg="Macraspis">Macraspis</tp:taxon-name-part><tp:taxon-name-part taxon-name-part-type="species" reg="lateralis">lateralis</tp:taxon-name-part></tp:taxon-name></italic> (Olivier, 1789) from Manaus, Amazonas state, Brazil <bold>H</bold> aedeagus in dorsal view <bold>I</bold> caudal view <bold>J</bold> lateral view. Scale bars: 2 mm (<bold>A–D</bold>); 0.5 mm (<bold>E, G, H, J</bold>); 0.2 mm (<bold>F, I</bold>).</p></caption><graphic xmlns:xlink="http://www.w3.org/1999/xlink" xlink:href="zookeys-1124-161_article-91156__-g010.jpg" position="float" orientation="portrait" xlink:type="simple" id="oo_758072.jpg"><uri content-type="original_file" xlink:type="simple">https://binary.pensoft.net/fig/758072</uri></graphic></fig><fig id="F11" position="float" orientation="portrait"><object-id xmlns:xlink="http://www.w3.org/1999/xlink" content-type="doi" xlink:type="simple">10.3897/zookeys.1124.91156.figure11</object-id><object-id xmlns:xlink="http://www.w3.org/1999/xlink" content-type="arpha" xlink:type="simple">5B71A6F8-56AC-55F6-B217-9AF52D0DADF2</object-id><label>Figure 11.</label><caption><p>Comparison of male endophalli of <italic><tp:taxon-name><tp:taxon-name-part taxon-name-part-type="genus" reg="Macraspis">Macraspis</tp:taxon-name-part><tp:taxon-name-part taxon-name-part-type="species" reg="lateralis">lateralis</tp:taxon-name-part></tp:taxon-name></italic> (Olivier, 1789) (<bold>A–D</bold>) and <italic><tp:taxon-name><tp:taxon-name-part taxon-name-part-type="genus" reg="Macraspis">Macraspis</tp:taxon-name-part><tp:taxon-name-part taxon-name-part-type="species" reg="phallocardia">phallocardia</tp:taxon-name-part></tp:taxon-name></italic> sp. nov. (<bold>E–H</bold>): <italic><tp:taxon-name><tp:taxon-name-part taxon-name-part-type="genus" reg="Macraspis">Macraspis</tp:taxon-name-part><tp:taxon-name-part taxon-name-part-type="species" reg="lateralis">lateralis</tp:taxon-name-part></tp:taxon-name></italic> (Olivier, 1789) in <bold>A</bold> dorsal view <bold>B</bold> lateral view <bold>D</bold> lateral view and <bold>C</bold> showing detail of lateral sclerite. <italic><tp:taxon-name><tp:taxon-name-part taxon-name-part-type="genus" reg="Macraspis">Macraspis</tp:taxon-name-part><tp:taxon-name-part taxon-name-part-type="species" reg="phallocardia">phallocardia</tp:taxon-name-part></tp:taxon-name></italic> sp. nov. in <bold>E</bold> dorsal view <bold>F</bold> lateral view <bold>H</bold> ventral view and <bold>G</bold> showing detail of lateral sclerite. Scale bars: 0.5 mm (<bold>A, B, D, E, F, H</bold>); 0.2 mm (<bold>C, G</bold>).</p></caption><graphic xmlns:xlink="http://www.w3.org/1999/xlink" xlink:href="zookeys-1124-161_article-91156__-g011.jpg" position="float" orientation="portrait" xlink:type="simple" id="oo_758073.jpg"><uri content-type="original_file" xlink:type="simple">https://binary.pensoft.net/fig/758073</uri></graphic></fig><fig id="F12" position="float" orientation="portrait"><object-id xmlns:xlink="http://www.w3.org/1999/xlink" content-type="doi" xlink:type="simple">10.3897/zookeys.1124.91156.figure12</object-id><object-id xmlns:xlink="http://www.w3.org/1999/xlink" content-type="arpha" xlink:type="simple">B788FE35-07A8-54FD-880A-9D6729F5F018</object-id><label>Figure 12.</label><caption><p>Distribution of Brazilian species of <italic><tp:taxon-name><tp:taxon-name-part taxon-name-part-type="genus" reg="Macraspis">Macraspis</tp:taxon-name-part></tp:taxon-name></italic> treated in this publication. The Brazilian Amazon biome is colored lime green. Brazilian states are abbreviated as follows: AC = Acre, AM = Amazonas, AP = Amapá, BA = Bahia, ES = Espírito Santo, GO = Goiás, MA = Maranhão, MG = Minas Gerais, MT = Mato Grosso = PA = Piauí, RO = Rondônia, RJ = Rio de Janiero, RR = Roraima, SP = São Paulo, TO = Tocantins.</p></caption><graphic xmlns:xlink="http://www.w3.org/1999/xlink" xlink:href="zookeys-1124-161_article-91156__-g012.jpg" position="float" orientation="portrait" xlink:type="simple" id="oo_758074.jpg"><uri content-type="original_file" xlink:type="simple">https://binary.pensoft.net/fig/758074</uri></graphic></fig></tp:treatment-sec><ref-list><ref id="B5"><mixed-citation xmlns:xlink="http://www.w3.org/1999/xlink" xlink:type="simple"><person-group><name name-style="western"><surname>Burmeister</surname><given-names>HCC</given-names></name></person-group> (<year>1844</year>) <source>Handbuch der Entomologie (<tp:taxon-name><tp:taxon-name-part taxon-name-part-type="order">Coleoptera</tp:taxon-name-part></tp:taxon-name><tp:taxon-name><tp:taxon-name-part taxon-name-part-type="superfamily">Lamellicornia</tp:taxon-name-part></tp:taxon-name> Anthobia et <tp:taxon-name><tp:taxon-name-part taxon-name-part-type="genus">Phyllophaga</tp:taxon-name-part></tp:taxon-name> Systellochela). Volume 4, Part 1. T.C.F.</source><publisher-name>Enslin</publisher-name>, <publisher-loc>Berlin</publisher-loc>, <size units="page">588 pp</size>. <ext-link xlink:href="10.5962/bhl.title.8135" ext-link-type="doi" xlink:type="simple">https://doi.org/10.5962/bhl.title.8135</ext-link></mixed-citation></ref><ref id="B15"><mixed-citation xmlns:xlink="http://www.w3.org/1999/xlink" xlink:type="simple"><person-group><name name-style="western"><surname>Machatschke</surname><given-names>JW</given-names></name></person-group> (<year>1972</year>) <article-title><tp:taxon-name><tp:taxon-name-part taxon-name-part-type="superfamily">Scarabaeoidea</tp:taxon-name-part></tp:taxon-name>: <tp:taxon-name><tp:taxon-name-part taxon-name-part-type="family">Melolonthidae</tp:taxon-name-part></tp:taxon-name>, <tp:taxon-name><tp:taxon-name-part taxon-name-part-type="subfamily">Rutelinae</tp:taxon-name-part></tp:taxon-name>.</article-title><source>Coleopterorum Catalogus Supplementa</source><volume>66</volume>: <fpage>1</fpage>–<lpage>361</lpage>.</mixed-citation></ref><ref id="B9"><mixed-citation xmlns:xlink="http://www.w3.org/1999/xlink" xlink:type="simple"><person-group><name name-style="western"><surname>Hielkema</surname><given-names>AJ</given-names></name><name name-style="western"><surname>Hielkema</surname><given-names>MA</given-names></name></person-group> (<year>2019</year>) <article-title>An annotated checklist of the <tp:taxon-name><tp:taxon-name-part taxon-name-part-type="superfamily">Scarabaeoidea</tp:taxon-name-part></tp:taxon-name> (<tp:taxon-name><tp:taxon-name-part taxon-name-part-type="class">Insecta</tp:taxon-name-part></tp:taxon-name>: <tp:taxon-name><tp:taxon-name-part taxon-name-part-type="order">Coleoptera</tp:taxon-name-part></tp:taxon-name>) of the Guianas.</article-title><source><tp:taxon-name><tp:taxon-name-part taxon-name-part-type="class">Insecta</tp:taxon-name-part></tp:taxon-name> Mundi</source><volume>0732</volume>: <fpage>1</fpage>–<lpage>306</lpage>.</mixed-citation></ref><ref id="B25"><mixed-citation xmlns:xlink="http://www.w3.org/1999/xlink" xlink:type="simple"><person-group><name name-style="western"><surname>Soula</surname><given-names>M</given-names></name></person-group> (<year>1998</year>) <source>Les Coléoptères du Monde, 26.1: <tp:taxon-name><tp:taxon-name-part taxon-name-part-type="tribe">Rutelini</tp:taxon-name-part></tp:taxon-name> 2. Révision des Anthicheirina 1.</source><publisher-name>Hillside Books</publisher-name>, <publisher-loc>Canterbury</publisher-loc>, <size units="page">116 pp</size>.</mixed-citation></ref><ref id="B26"><mixed-citation xmlns:xlink="http://www.w3.org/1999/xlink" xlink:type="simple"><person-group><name name-style="western"><surname>Soula</surname><given-names>M</given-names></name></person-group> (<year>2002</year>) Les Coléoptères du Monde, 26.2: <tp:taxon-name><tp:taxon-name-part taxon-name-part-type="tribe">Rutelini</tp:taxon-name-part></tp:taxon-name> 2. Révision des Anthicheirina 2. Hillside Books, Canterbury, 117–296.</mixed-citation></ref><ref id="B28"><mixed-citation xmlns:xlink="http://www.w3.org/1999/xlink" xlink:type="simple"><person-group><name name-style="western"><surname>Soula</surname><given-names>M</given-names></name></person-group> (<year>2005</year>) Les Coléoptères du Monde, 26.3: <tp:taxon-name><tp:taxon-name-part taxon-name-part-type="tribe">Rutelini</tp:taxon-name-part></tp:taxon-name> 2. Révision des Anticheirina 3. Hillside Books, Canterbury, 297–409.</mixed-citation></ref><ref id="B18"><mixed-citation xmlns:xlink="http://www.w3.org/1999/xlink" xlink:type="simple"><person-group><name name-style="western"><surname>Ohaus</surname><given-names>F</given-names></name></person-group> (<year>1898</year>) <article-title>Ruteliden der neuen Welt.</article-title><source>Stettiner Entomologische Zeitung</source><volume>59</volume>: <fpage>42</fpage>–<lpage>63</lpage>.</mixed-citation></ref><ref id="B8"><mixed-citation xmlns:xlink="http://www.w3.org/1999/xlink" xlink:type="simple"><person-group><name name-style="western"><surname>Fabricius</surname><given-names>JC</given-names></name></person-group> (<year>1801</year>) <source>Systema Eleutheratorum, Secundum Ordines, Genera, Sepcies Adiectis Synonymis, Locis, Observationibus, Descriptionibus. Tomus II.</source><publisher-name>Impensis Bibliopoli Academici Novi</publisher-name>, <publisher-loc>Kiel</publisher-loc>, <size units="page">687 pp</size>.</mixed-citation></ref><ref id="B27"><mixed-citation xmlns:xlink="http://www.w3.org/1999/xlink" xlink:type="simple"><person-group><name name-style="western"><surname>Soula</surname><given-names>M</given-names></name></person-group> (<year>2003</year>) <source>Les Coléoptères du Monde, 29: <tp:taxon-name><tp:taxon-name-part taxon-name-part-type="tribe">Rutelini</tp:taxon-name-part></tp:taxon-name> 3. <italic><tp:taxon-name><tp:taxon-name-part taxon-name-part-type="genus">Pseudoptenomela</tp:taxon-name-part></tp:taxon-name></italic> – <italic><tp:taxon-name><tp:taxon-name-part taxon-name-part-type="genus">Paraptenomela</tp:taxon-name-part></tp:taxon-name></italic> – <italic><tp:taxon-name><tp:taxon-name-part taxon-name-part-type="genus">Exoptenomela</tp:taxon-name-part></tp:taxon-name></italic> – <italic><tp:taxon-name><tp:taxon-name-part taxon-name-part-type="genus">Ptenomela</tp:taxon-name-part></tp:taxon-name></italic> – <italic><tp:taxon-name><tp:taxon-name-part taxon-name-part-type="genus">Calomacraspis</tp:taxon-name-part></tp:taxon-name></italic> – <italic><tp:taxon-name><tp:taxon-name-part taxon-name-part-type="genus">Paramacraspis</tp:taxon-name-part></tp:taxon-name></italic> – <italic><tp:taxon-name><tp:taxon-name-part taxon-name-part-type="genus">Paradorysthetus</tp:taxon-name-part></tp:taxon-name></italic> – <italic><tp:taxon-name><tp:taxon-name-part taxon-name-part-type="genus">Macraspis</tp:taxon-name-part></tp:taxon-name></italic> – <italic><tp:taxon-name><tp:taxon-name-part taxon-name-part-type="genus">Pseudorysthetus</tp:taxon-name-part></tp:taxon-name></italic> – <italic><tp:taxon-name><tp:taxon-name-part taxon-name-part-type="genus">Dorysthetus</tp:taxon-name-part></tp:taxon-name></italic> – <italic><tp:taxon-name><tp:taxon-name-part taxon-name-part-type="genus">Anticheiroides</tp:taxon-name-part></tp:taxon-name></italic> – <italic><tp:taxon-name><tp:taxon-name-part taxon-name-part-type="genus">Anticheira</tp:taxon-name-part></tp:taxon-name></italic> – <italic><tp:taxon-name><tp:taxon-name-part taxon-name-part-type="genus">Pseudoanthicheiroides</tp:taxon-name-part></tp:taxon-name></italic>.</source><publisher-name>Hillside Books</publisher-name>, <publisher-loc>Canterbury</publisher-loc>, <size units="page">79 pp</size>.</mixed-citation></ref></ref-list></tp:taxon-treatment>
