# Supplementary material for: ﻿New species and illustrated key of Macraspis (Scarabaeidae, Rutelinae, Rutelini) from the Amazon biome of Brazil
Source: Zookeys. 2022 Oct 17;1124:161–89. doi: 10.3897/zookeys.1124.91156 (PMC9836550; doi:10.3897/zookeys.1124.91156)
Supplement: XML Treatment for Macraspis maculata [file zookeys.1124.91156-treatment4.xml]

<!DOCTYPE tp:taxon-treatment
  PUBLIC "-//TaxonX//DTD Taxonomic Treatment Publishing DTD v0 20100105//EN" "tax-treatment-NSO.dtd">
<tp:taxon-treatment xmlns:tp="http://www.plazi.org/taxpub"><tp:treatment-meta><kwd-group><label>Taxon classification</label><kwd>
                <named-content content-type="kingdom">Animalia</named-content>
              </kwd><kwd>
                <named-content content-type="order">Coleoptera</named-content>
              </kwd><kwd>
                <named-content content-type="family">Scarabaeidae</named-content>
              </kwd></kwd-group><mixed-citation publication-type="journal"><person-group><name><surname>Bento</surname><given-names>Matheus</given-names></name><name><surname>Jameson</surname><given-names>Mary Liz</given-names></name><name><surname>Seidel</surname><given-names>Matthias</given-names></name></person-group><article-title>﻿New species and illustrated key of <italic><tp:taxon-name><tp:taxon-name-part taxon-name-part-type="genus" reg="Macraspis">Macraspis</tp:taxon-name-part></tp:taxon-name></italic> (<tp:taxon-name><tp:taxon-name-part taxon-name-part-type="family">Scarabaeidae</tp:taxon-name-part></tp:taxon-name>, <tp:taxon-name><tp:taxon-name-part taxon-name-part-type="subfamily">Rutelinae</tp:taxon-name-part></tp:taxon-name>, <tp:taxon-name><tp:taxon-name-part taxon-name-part-type="tribe">Rutelini</tp:taxon-name-part></tp:taxon-name>) from the Amazon biome of Brazil</article-title><source>Zookeys</source><day>17</day><month>10</month><year>2022</year><volume>1124</volume><fpage>161</fpage><lpage>189</lpage><pub-id pub-id-type="doi">10.3897/zookeys.1124.91156</pub-id></mixed-citation></tp:treatment-meta><tp:nomenclature><label>﻿</label><tp:taxon-name>
              <object-id xmlns:xlink="http://www.w3.org/1999/xlink" content-type="arpha" xlink:type="simple">6588A24D-1B26-59B9-ADD4-6C0850DDA833</object-id>
              <tp:taxon-name-part taxon-name-part-type="genus" reg="Macraspis">Macraspis</tp:taxon-name-part>
              <tp:taxon-name-part taxon-name-part-type="species" reg="maculata">maculata</tp:taxon-name-part>
            </tp:taxon-name><tp:taxon-authority>Burmeister, 1844</tp:taxon-authority><xref ref-type="fig" rid="F2">Figs 2E</xref><xref ref-type="fig" rid="F8">, 8A–D</xref><xref ref-type="fig" rid="F9">, 9I–M</xref><xref ref-type="fig" rid="F12">, 12</xref><tp:nomenclature-citation-list><tp:nomenclature-citation><tp:taxon-name>
                  <tp:taxon-name-part taxon-name-part-type="genus" reg="Macraspis">Macraspis</tp:taxon-name-part>
                  <tp:taxon-name-part taxon-name-part-type="species" reg="maculata">maculata</tp:taxon-name-part>
                </tp:taxon-name><comment>Burmeister, 1844: 351 (original description); <xref ref-type="bibr" rid="B14">Lucas 1857</xref>: 124, pl. 7 fig. 6; <xref ref-type="bibr" rid="B18">Ohaus 1898</xref>: 52; <xref ref-type="bibr" rid="B20">1918</xref>: 55; <xref ref-type="bibr" rid="B21">1934</xref>: 154; <xref ref-type="bibr" rid="B3">Blackwelder 1944</xref>: 242; <xref ref-type="bibr" rid="B15">Machatschke 1972</xref>: 71; <xref ref-type="bibr" rid="B25">Soula 1998</xref>: 37; <xref ref-type="bibr" rid="B27">2003</xref>: 39; <xref ref-type="bibr" rid="B13">Krajcik 2007</xref>: 80; <xref ref-type="bibr" rid="B4">Brûlé et al. 2014</xref>: 182; <xref ref-type="bibr" rid="B23">Ratcliffe et al. 2015</xref>: 199; <xref ref-type="bibr" rid="B9">Hielkema and Hielkema 2019</xref>: 143.</comment></tp:nomenclature-citation><tp:nomenclature-citation><tp:taxon-name>
                  <tp:taxon-name-part taxon-name-part-type="genus" reg="Macraspis">Macraspis</tp:taxon-name-part>
                  <tp:taxon-name-part taxon-name-part-type="species" reg="maculata">maculata</tp:taxon-name-part>
                  <tp:taxon-name-part taxon-name-part-type="subspecies" reg="crosarai">crosarai</tp:taxon-name-part>
                </tp:taxon-name><comment>Soula, 1998: 38 (original description); <xref ref-type="bibr" rid="B27">Soula 2003</xref>: 39; <xref ref-type="bibr" rid="B13">Krajcik 2007</xref>: 80. Syn. nov.</comment></tp:nomenclature-citation></tp:nomenclature-citation-list></tp:nomenclature><tp:treatment-sec sec-type="type material" id="SECID0EONAI"><title>Type material examined</title><p><bold>(2 males, 1 female). <italic>Lectotype</italic></bold> male of <italic><tp:taxon-name><tp:taxon-name-part taxon-name-part-type="genus" reg="Macraspis">Macraspis</tp:taxon-name-part><tp:taxon-name-part taxon-name-part-type="species" reg="maculata">maculata</tp:taxon-name-part></tp:taxon-name></italic> (designated by Soula, 1998) deposited at <named-content xmlns:xlink="http://www.w3.org/1999/xlink" content-type="dwc:institutional_code" xlink:title="Martin-Luther-Universität, Zentralmagazin Naturwissenschaftlicher Sammlungen, Zoologische Sammlung, Halle, Germany" xlink:href="http://grbio.org/institution/martin-luther-universitaet" xlink:type="simple">MLUH</named-content>, labeled: “maculata / Dej. / Bras. Coll. (green, handwritten) // LECTOTYPE ♂ / Macraspis / maculata B. / M. Soula 1994”. <bold><italic>Holotype</italic></bold> male of <italic><tp:taxon-name><tp:taxon-name-part taxon-name-part-type="genus" reg="Macraspis">Macraspis</tp:taxon-name-part><tp:taxon-name-part taxon-name-part-type="species" reg="maculata">maculata</tp:taxon-name-part><tp:taxon-name-part taxon-name-part-type="subspecies" reg="crosarai">crosarai</tp:taxon-name-part></tp:taxon-name></italic> Soula deposited at <named-content xmlns:xlink="http://www.w3.org/1999/xlink" content-type="dwc:institutional_code" xlink:title="Muséum national d’Histoire Naturelle, Paris, France" xlink:href="http://grbio.org/institution/museum-national-dhistoire-naturelle-2" xlink:type="simple">MNHN</named-content>, labeled: “BRÉSIL / ÉT. DE GOYAZ / JATAHY / PUJOL, 12-97; 1-98” (white, printed) // “HOLOTYPE / Macraspis / maculata / crosarai / So. / M. Soula det.” (red, printed and handwritten). <bold><italic>Paratype</italic></bold> female of <italic><tp:taxon-name><tp:taxon-name-part taxon-name-part-type="genus" reg="Macraspis">M.</tp:taxon-name-part><tp:taxon-name-part taxon-name-part-type="species" reg="maculata">maculata</tp:taxon-name-part><tp:taxon-name-part taxon-name-part-type="subspecies" reg="crosarai">crosarai</tp:taxon-name-part></tp:taxon-name></italic> at <named-content xmlns:xlink="http://www.w3.org/1999/xlink" content-type="dwc:institutional_code" xlink:title="Muséum national d’Histoire Naturelle, Paris, France" xlink:href="http://grbio.org/institution/museum-national-dhistoire-naturelle-2" xlink:type="simple">MNHN</named-content>, labeled: “Jathay / État de Goyaz / Ch. Pujol 1895-96” (white, printed) // “Muséum Paris / ex Coll. / R. Oberthür / 1952” (bluish white, printed) // “MACRASPIS / maculata Bu / Soula det.” (white, printed) // “ALLOTYPE / Macraspis / maculata / crosarai / So. / M. Soula det.” (red, printed) // “<named-content xmlns:xlink="http://www.w3.org/1999/xlink" content-type="dwc:institutional_code" xlink:title="Muséum national d’Histoire Naturelle, Paris, France" xlink:href="http://grbio.org/institution/museum-national-dhistoire-naturelle-2" xlink:type="simple">MNHN</named-content> / EC10776” (white, printed).</p></tp:treatment-sec><tp:treatment-sec sec-type="material" id="SECID0EHQAI"><title>Additional material examined</title><p><bold>(18 males, 13 females).</bold> Brazil, Bahia, Prado, 05.III.1971, C. Elias (leg.) (♀, <named-content xmlns:xlink="http://www.w3.org/1999/xlink" content-type="dwc:institutional_code" xlink:title="Coleção Entomológica Pe. Jesus Santiago Moure, Universidade Federal do Paraná, Curitiba, Brazil" xlink:href="http://grbio.org/institution/universidade-federal-do-parana-colecao-de-entomologia-pe-jesus-santiago-moure" xlink:type="simple">DZUP</named-content>); Brazil, Espírito Santo, Conceição da Barra, 04.X.1969, C. T. &amp; C. Elias (legs.) (♂, ♀, <named-content xmlns:xlink="http://www.w3.org/1999/xlink" content-type="dwc:institutional_code" xlink:title="Coleção Entomológica Pe. Jesus Santiago Moure, Universidade Federal do Paraná, Curitiba, Brazil" xlink:href="http://grbio.org/institution/universidade-federal-do-parana-colecao-de-entomologia-pe-jesus-santiago-moure" xlink:type="simple">DZUP</named-content>); idem, but 26.IX.1968 (2♂, ♀, <named-content xmlns:xlink="http://www.w3.org/1999/xlink" content-type="dwc:institutional_code" xlink:title="Coleção Entomológica Pe. Jesus Santiago Moure, Universidade Federal do Paraná, Curitiba, Brazil" xlink:href="http://grbio.org/institution/universidade-federal-do-parana-colecao-de-entomologia-pe-jesus-santiago-moure" xlink:type="simple">DZUP</named-content>); idem, but 19–25.XI.1968 (♂, ♀, <named-content xmlns:xlink="http://www.w3.org/1999/xlink" content-type="dwc:institutional_code" xlink:title="Coleção Entomológica Pe. Jesus Santiago Moure, Universidade Federal do Paraná, Curitiba, Brazil" xlink:href="http://grbio.org/institution/universidade-federal-do-parana-colecao-de-entomologia-pe-jesus-santiago-moure" xlink:type="simple">DZUP</named-content>); Brazil, Espírito Santo, Linhares, X.1965 (♂, <named-content xmlns:xlink="http://www.w3.org/1999/xlink" content-type="dwc:institutional_code" xlink:title="Coleção Entomológica Pe. Jesus Santiago Moure, Universidade Federal do Paraná, Curitiba, Brazil" xlink:href="http://grbio.org/institution/universidade-federal-do-parana-colecao-de-entomologia-pe-jesus-santiago-moure" xlink:type="simple">DZUP</named-content>); idem, but XI.1965 (♀, <named-content xmlns:xlink="http://www.w3.org/1999/xlink" content-type="dwc:institutional_code" xlink:title="Coleção Entomológica Pe. Jesus Santiago Moure, Universidade Federal do Paraná, Curitiba, Brazil" xlink:href="http://grbio.org/institution/universidade-federal-do-parana-colecao-de-entomologia-pe-jesus-santiago-moure" xlink:type="simple">DZUP</named-content>); idem, but no date (♂, <named-content xmlns:xlink="http://www.w3.org/1999/xlink" content-type="dwc:institutional_code" xlink:title="Coleção Entomológica Pe. Jesus Santiago Moure, Universidade Federal do Paraná, Curitiba, Brazil" xlink:href="http://grbio.org/institution/universidade-federal-do-parana-colecao-de-entomologia-pe-jesus-santiago-moure" xlink:type="simple">DZUP</named-content>); idem, but XI.1966, A. Maller (leg.) (♂, ♀, <named-content xmlns:xlink="http://www.w3.org/1999/xlink" content-type="dwc:institutional_code" xlink:title="Coleção Entomológica Pe. Jesus Santiago Moure, Universidade Federal do Paraná, Curitiba, Brazil" xlink:href="http://grbio.org/institution/universidade-federal-do-parana-colecao-de-entomologia-pe-jesus-santiago-moure" xlink:type="simple">DZUP</named-content>); idem, but Rio Itabapoana, 26.X.1906, J. F. Zikán Coll. (♀, <abbrev xmlns:xlink="http://www.w3.org/1999/xlink" content-type="institution" xlink:title="Coleção Entomológica do Instituto Oswaldo Cruz, Rio de Janeiro, Brazil" id="ABBRID0EPSAI" xlink:type="simple">CEIOC</abbrev>); Brazil, Rio de Janeiro, Rio de Janeiro, Corcovado, XII.1961, Seabra &amp; Alvarenga (legs.) (♀, <named-content xmlns:xlink="http://www.w3.org/1999/xlink" content-type="dwc:institutional_code" xlink:title="Coleção Entomológica Pe. Jesus Santiago Moure, Universidade Federal do Paraná, Curitiba, Brazil" xlink:href="http://grbio.org/institution/universidade-federal-do-parana-colecao-de-entomologia-pe-jesus-santiago-moure" xlink:type="simple">DZUP</named-content>); Brazil, Minas Gerais, Rio José Pedro, 28.XI.1926, J. F. Zikán Coll. (♀, <abbrev xmlns:xlink="http://www.w3.org/1999/xlink" content-type="institution" xlink:title="Coleção Entomológica do Instituto Oswaldo Cruz, Rio de Janeiro, Brazil" id="ABBRID0E3SAI" xlink:type="simple">CEIOC</abbrev>); Brazil, Tris. [= Trisanga (= Irisanga)], N.8 (3♂, <named-content xmlns:xlink="http://www.w3.org/1999/xlink" content-type="dwc:institutional_code" xlink:title="Naturhistorisches Museum Wien, Vienna, Austria" xlink:href="http://grbio.org/institution/naturhistorisches-museum-wien-0" xlink:type="simple">NHMW</named-content>).</p></tp:treatment-sec><tp:treatment-sec sec-type="distribution" id="SECID0EJTAI"><title>Distribution</title><p><bold>(Fig. <xref ref-type="fig" rid="F12">12</xref>).</bold> Brazil. São Paulo (Irisanga = Oriçanga; <xref ref-type="bibr" rid="B5">Burmeister 1844</xref>), Rio de Janeiro, Goiás (<xref ref-type="bibr" rid="B25">Soula 1998</xref>, <xref ref-type="bibr" rid="B27">2003</xref>), Bahia, Espírito Santo, Minas Gerais (new state records).</p></tp:treatment-sec><tp:treatment-sec sec-type="remarks" id="SECID0ECUAI"><title>Remarks.</title><p><italic><tp:taxon-name><tp:taxon-name-part taxon-name-part-type="genus" reg="Macraspis">Macraspis</tp:taxon-name-part><tp:taxon-name-part taxon-name-part-type="species" reg="maculata">maculata</tp:taxon-name-part></tp:taxon-name></italic> has been recorded from the Brazilian Amazon (<xref ref-type="bibr" rid="B20">Ohaus 1918</xref>, <xref ref-type="bibr" rid="B21">1934</xref>; <xref ref-type="bibr" rid="B15">Machatschke 1972</xref>; <xref ref-type="bibr" rid="B4">Brûlé et al. 2014</xref>) but similarities with other species have posed problems with identification. In his treatment for <italic><tp:taxon-name><tp:taxon-name-part taxon-name-part-type="genus" reg="Macraspis">M.</tp:taxon-name-part><tp:taxon-name-part taxon-name-part-type="species" reg="maculata">maculata</tp:taxon-name-part></tp:taxon-name></italic>, <xref ref-type="bibr" rid="B25">Soula (1998)</xref> considered the species to be widely distributed, and he justified the creation of related taxa because: “… some populations that are more geographically isolated are already genetically isolated enough to describe subspecies (or even new species ...)” (translated from French). <xref ref-type="bibr" rid="B25">Soula (1998</xref>, <xref ref-type="bibr" rid="B27">2003</xref>) restricted <italic><tp:taxon-name><tp:taxon-name-part taxon-name-part-type="genus" reg="Macraspis">M.</tp:taxon-name-part><tp:taxon-name-part taxon-name-part-type="species" reg="maculata">maculata</tp:taxon-name-part><tp:taxon-name-part taxon-name-part-type="subspecies" reg="maculata">maculata</tp:taxon-name-part></tp:taxon-name></italic> to Brazilian Atlantic Forest and described <italic><tp:taxon-name><tp:taxon-name-part taxon-name-part-type="genus" reg="Macraspis">M.</tp:taxon-name-part><tp:taxon-name-part taxon-name-part-type="species" reg="maculata">maculata</tp:taxon-name-part><tp:taxon-name-part taxon-name-part-type="subspecies" reg="crosarai">crosarai</tp:taxon-name-part></tp:taxon-name></italic> from Brazilian Cerrado (distinguished from the nominotypical subspecies by means of coloration). Influenced by Antonio Martínez’s identification labels, <xref ref-type="bibr" rid="B25">Soula (1998)</xref> described <italic><tp:taxon-name><tp:taxon-name-part taxon-name-part-type="genus" reg="Macraspis">M.</tp:taxon-name-part><tp:taxon-name-part taxon-name-part-type="species" reg="martinezi">martinezi</tp:taxon-name-part></tp:taxon-name></italic> and compared it with <italic><tp:taxon-name><tp:taxon-name-part taxon-name-part-type="genus" reg="Macraspis">M.</tp:taxon-name-part><tp:taxon-name-part taxon-name-part-type="species" reg="maculata">maculata</tp:taxon-name-part></tp:taxon-name></italic> (perhaps constituting one of Soula’s “genetically isolated” populations of <italic><tp:taxon-name><tp:taxon-name-part taxon-name-part-type="genus" reg="Macraspis">M.</tp:taxon-name-part><tp:taxon-name-part taxon-name-part-type="species" reg="maculata">maculata</tp:taxon-name-part></tp:taxon-name></italic>). He included three subspecies, <italic><tp:taxon-name><tp:taxon-name-part taxon-name-part-type="genus" reg="Macraspis">M.</tp:taxon-name-part><tp:taxon-name-part taxon-name-part-type="species" reg="martinezi">martinezi</tp:taxon-name-part><tp:taxon-name-part taxon-name-part-type="subspecies" reg="auzerali">auzerali</tp:taxon-name-part></tp:taxon-name></italic>, <italic><tp:taxon-name><tp:taxon-name-part taxon-name-part-type="genus" reg="Macraspis">M.</tp:taxon-name-part><tp:taxon-name-part taxon-name-part-type="species" reg="martinezi">martinezi</tp:taxon-name-part><tp:taxon-name-part taxon-name-part-type="subspecies" reg="curoei">curoei</tp:taxon-name-part></tp:taxon-name></italic> Soula, 1998, and <italic><tp:taxon-name><tp:taxon-name-part taxon-name-part-type="genus" reg="Macraspis">M.</tp:taxon-name-part><tp:taxon-name-part taxon-name-part-type="species" reg="martinezi">martinezi</tp:taxon-name-part><tp:taxon-name-part taxon-name-part-type="subspecies" reg="colombica">colombica</tp:taxon-name-part></tp:taxon-name></italic> Soula, 1998, all of which are distributed in the Amazon biome (only the first subspecies is known from the Brazilian Amazon) and similar to <italic><tp:taxon-name><tp:taxon-name-part taxon-name-part-type="genus" reg="Macraspis">M.</tp:taxon-name-part><tp:taxon-name-part taxon-name-part-type="species" reg="maculata">maculata</tp:taxon-name-part></tp:taxon-name></italic> in coloration, form, and genitalic form. The validity of <italic><tp:taxon-name><tp:taxon-name-part taxon-name-part-type="genus" reg="Macraspis">M.</tp:taxon-name-part><tp:taxon-name-part taxon-name-part-type="species" reg="martinezi">martinezi</tp:taxon-name-part></tp:taxon-name></italic> and its subspecies-complex requires evaluation in future studies. Examination of the primary types of <italic><tp:taxon-name><tp:taxon-name-part taxon-name-part-type="genus" reg="Macraspis">M.</tp:taxon-name-part><tp:taxon-name-part taxon-name-part-type="species" reg="maculata">maculata</tp:taxon-name-part><tp:taxon-name-part taxon-name-part-type="subspecies" reg="maculata">maculata</tp:taxon-name-part></tp:taxon-name></italic> (Fig. <xref ref-type="fig" rid="F8">8A–D</xref>) and <italic><tp:taxon-name><tp:taxon-name-part taxon-name-part-type="genus" reg="Macraspis">M.</tp:taxon-name-part><tp:taxon-name-part taxon-name-part-type="species" reg="maculata">maculata</tp:taxon-name-part><tp:taxon-name-part taxon-name-part-type="subspecies" reg="crosarai">crosarai</tp:taxon-name-part></tp:taxon-name></italic> (Fig. <xref ref-type="fig" rid="F8">8E–H</xref>) revealed no conspicuous differences between these taxa. Based on this examination, we synonymize <italic><tp:taxon-name><tp:taxon-name-part taxon-name-part-type="genus" reg="Macraspis">M.</tp:taxon-name-part><tp:taxon-name-part taxon-name-part-type="species" reg="maculata">maculata</tp:taxon-name-part><tp:taxon-name-part taxon-name-part-type="subspecies" reg="crosarai">crosarai</tp:taxon-name-part></tp:taxon-name></italic> with the nominotypical <italic><tp:taxon-name><tp:taxon-name-part taxon-name-part-type="genus" reg="Macraspis">M.</tp:taxon-name-part><tp:taxon-name-part taxon-name-part-type="species" reg="maculata">maculata</tp:taxon-name-part></tp:taxon-name></italic>. Now, <italic><tp:taxon-name><tp:taxon-name-part taxon-name-part-type="genus" reg="Macraspis">M.</tp:taxon-name-part><tp:taxon-name-part taxon-name-part-type="species" reg="maculata">maculata</tp:taxon-name-part></tp:taxon-name></italic> no longer includes subspecies. Therefore, although the taxon has been recorded to the Brazilian Amazon and French Guiana by past authors (<xref ref-type="bibr" rid="B20">Ohaus 1918</xref>, <xref ref-type="bibr" rid="B21">1934</xref>; <xref ref-type="bibr" rid="B15">Machatschke 1972</xref>; <xref ref-type="bibr" rid="B4">Brûlé et al. 2014</xref>), <italic><tp:taxon-name><tp:taxon-name-part taxon-name-part-type="genus" reg="Macraspis">M.</tp:taxon-name-part><tp:taxon-name-part taxon-name-part-type="species" reg="maculata">maculata</tp:taxon-name-part></tp:taxon-name></italic> is treated <italic>sensu</italic><xref ref-type="bibr" rid="B25">Soula (1998</xref>, <xref ref-type="bibr" rid="B27">2003</xref>) in this paper and considered to be distributed in the Brazilian Cerrado and Atlantic Forest rather than the Brazilian Amazon region. For this reason, this species was excluded from the key provided here.</p><fig id="F8" position="float" orientation="portrait"><object-id xmlns:xlink="http://www.w3.org/1999/xlink" content-type="doi" xlink:type="simple">10.3897/zookeys.1124.91156.figure8</object-id><object-id xmlns:xlink="http://www.w3.org/1999/xlink" content-type="arpha" xlink:type="simple">A575B0A4-9A0C-5B76-B75A-E909227E4C6E</object-id><label>Figure 8.</label><caption><p><italic><tp:taxon-name><tp:taxon-name-part taxon-name-part-type="genus" reg="Macraspis">Macraspis</tp:taxon-name-part><tp:taxon-name-part taxon-name-part-type="species" reg="maculata">maculata</tp:taxon-name-part></tp:taxon-name></italic> Burmeister, 1844, lectotype male (<bold>A–D</bold>) <bold>A</bold> dorsal view <bold>B</bold> ventral view <bold>C</bold> aedeagus <bold>D</bold> lectotype label. <italic><tp:taxon-name><tp:taxon-name-part taxon-name-part-type="genus" reg="Macraspis">M.</tp:taxon-name-part><tp:taxon-name-part taxon-name-part-type="species" reg="maculata">maculata</tp:taxon-name-part><tp:taxon-name-part taxon-name-part-type="subspecies" reg="crosarai">crosarai</tp:taxon-name-part></tp:taxon-name></italic> Soula, 1998, holotype male (<bold>E–H</bold>) <bold>E</bold> dorsal view <bold>F</bold> ventral view <bold>G</bold> aedeagus <bold>H</bold> labels.</p></caption><graphic xmlns:xlink="http://www.w3.org/1999/xlink" xlink:href="zookeys-1124-161_article-91156__-g008.jpg" position="float" orientation="portrait" xlink:type="simple" id="oo_758070.jpg"><uri content-type="original_file" xlink:type="simple">https://binary.pensoft.net/fig/758070</uri></graphic></fig></tp:treatment-sec><tp:treatment-sec><!--Section generated to contain objects referenced in tp:taxon-treatment.--><fig id="F2" position="float" orientation="portrait"><object-id xmlns:xlink="http://www.w3.org/1999/xlink" content-type="doi" xlink:type="simple">10.3897/zookeys.1124.91156.figure2</object-id><object-id xmlns:xlink="http://www.w3.org/1999/xlink" content-type="arpha" xlink:type="simple">C92079E2-3FA3-5603-87EC-8525FC83D94B</object-id><label>Figure 2.</label><caption><p><italic><tp:taxon-name><tp:taxon-name-part taxon-name-part-type="genus" reg="Macraspis">Macraspis</tp:taxon-name-part></tp:taxon-name></italic> spp. (<bold>A–O</bold>). Dorsal view of head of <bold>A</bold><italic><tp:taxon-name><tp:taxon-name-part taxon-name-part-type="genus" reg="Macraspis">M.</tp:taxon-name-part><tp:taxon-name-part taxon-name-part-type="species" reg="oblonga">oblonga</tp:taxon-name-part></tp:taxon-name></italic><bold>B</bold><italic><tp:taxon-name><tp:taxon-name-part taxon-name-part-type="genus" reg="Macraspis">M.</tp:taxon-name-part><tp:taxon-name-part taxon-name-part-type="species" reg="olivieri">olivieri</tp:taxon-name-part></tp:taxon-name></italic> and <bold>C</bold><italic><tp:taxon-name><tp:taxon-name-part taxon-name-part-type="genus" reg="Macraspis">M.</tp:taxon-name-part><tp:taxon-name-part taxon-name-part-type="species" reg="xanthosticta">xanthosticta</tp:taxon-name-part></tp:taxon-name></italic>. Lateral view of mesothorax of <bold>D</bold><italic><tp:taxon-name><tp:taxon-name-part taxon-name-part-type="genus" reg="Macraspis">M.</tp:taxon-name-part><tp:taxon-name-part taxon-name-part-type="species" reg="festiva">festiva</tp:taxon-name-part></tp:taxon-name></italic><bold>E</bold><italic><tp:taxon-name><tp:taxon-name-part taxon-name-part-type="genus" reg="Macraspis">M.</tp:taxon-name-part><tp:taxon-name-part taxon-name-part-type="species" reg="maculata">maculata</tp:taxon-name-part></tp:taxon-name></italic> and <bold>F</bold><italic><tp:taxon-name><tp:taxon-name-part taxon-name-part-type="genus" reg="Macraspis">M.</tp:taxon-name-part><tp:taxon-name-part taxon-name-part-type="species" reg="chloraspis">c.</tp:taxon-name-part><tp:taxon-name-part taxon-name-part-type="subspecies" reg="chloraspis">chloraspis</tp:taxon-name-part></tp:taxon-name></italic>. Female pygidium of <bold>G</bold><italic><tp:taxon-name><tp:taxon-name-part taxon-name-part-type="genus" reg="Macraspis">M.</tp:taxon-name-part><tp:taxon-name-part taxon-name-part-type="species" reg="oblonga">oblonga</tp:taxon-name-part></tp:taxon-name></italic><bold>H</bold><italic><tp:taxon-name><tp:taxon-name-part taxon-name-part-type="genus" reg="Macraspis">M.</tp:taxon-name-part><tp:taxon-name-part taxon-name-part-type="species" reg="olivieri">olivieri</tp:taxon-name-part></tp:taxon-name></italic> and <bold>I</bold><italic><tp:taxon-name><tp:taxon-name-part taxon-name-part-type="genus" reg="Macraspis">M.</tp:taxon-name-part><tp:taxon-name-part taxon-name-part-type="species" reg="morio">morio</tp:taxon-name-part></tp:taxon-name></italic>. Dorsal view of female abdomen of <bold>J</bold><italic><tp:taxon-name><tp:taxon-name-part taxon-name-part-type="genus" reg="Macraspis">M.</tp:taxon-name-part><tp:taxon-name-part taxon-name-part-type="species" reg="pseudochrysis">p.</tp:taxon-name-part><tp:taxon-name-part taxon-name-part-type="subspecies" reg="pseudochrysis">pseudochrysis</tp:taxon-name-part></tp:taxon-name></italic> and <bold>K</bold><italic><tp:taxon-name><tp:taxon-name-part taxon-name-part-type="genus" reg="Macraspis">M.</tp:taxon-name-part><tp:taxon-name-part taxon-name-part-type="species" reg="lepiouffi">lepiouffi</tp:taxon-name-part></tp:taxon-name></italic> paratype. Metatarsus of <bold>L</bold><italic><tp:taxon-name><tp:taxon-name-part taxon-name-part-type="genus" reg="Macraspis">M.</tp:taxon-name-part><tp:taxon-name-part taxon-name-part-type="species" reg="morio">morio</tp:taxon-name-part></tp:taxon-name></italic> and <bold>O</bold><italic><tp:taxon-name><tp:taxon-name-part taxon-name-part-type="genus" reg="Macraspis">M.</tp:taxon-name-part><tp:taxon-name-part taxon-name-part-type="species" reg="olivieri">olivieri</tp:taxon-name-part></tp:taxon-name></italic>. Female last abdominal ventrites of <bold>M</bold><italic><tp:taxon-name><tp:taxon-name-part taxon-name-part-type="genus" reg="Macraspis">M.</tp:taxon-name-part><tp:taxon-name-part taxon-name-part-type="species" reg="morio">morio</tp:taxon-name-part></tp:taxon-name></italic> and <bold>N</bold><italic><tp:taxon-name><tp:taxon-name-part taxon-name-part-type="genus" reg="Macraspis">M.</tp:taxon-name-part><tp:taxon-name-part taxon-name-part-type="species" reg="pseudochrysis">p.</tp:taxon-name-part><tp:taxon-name-part taxon-name-part-type="subspecies" reg="pseudochrysis">pseudochrysis</tp:taxon-name-part></tp:taxon-name></italic>. Scale bars: 0.5 mm (<bold>A–C</bold>), 1 mm (<bold>D–O</bold>).</p></caption><graphic xmlns:xlink="http://www.w3.org/1999/xlink" xlink:href="zookeys-1124-161_article-91156__-g002.jpg" position="float" orientation="portrait" xlink:type="simple" id="oo_758064.jpg"><uri content-type="original_file" xlink:type="simple">https://binary.pensoft.net/fig/758064</uri></graphic></fig><fig id="F9" position="float" orientation="portrait"><object-id xmlns:xlink="http://www.w3.org/1999/xlink" content-type="doi" xlink:type="simple">10.3897/zookeys.1124.91156.figure9</object-id><object-id xmlns:xlink="http://www.w3.org/1999/xlink" content-type="arpha" xlink:type="simple">B039DA26-9572-5C63-9BA8-949C2092926D</object-id><label>Figure 9.</label><caption><p><italic><tp:taxon-name><tp:taxon-name-part taxon-name-part-type="genus" reg="Macraspis">Macraspis</tp:taxon-name-part><tp:taxon-name-part taxon-name-part-type="species" reg="opala">opala</tp:taxon-name-part></tp:taxon-name></italic> sp. nov. (<bold>A–H</bold>) and <italic><tp:taxon-name><tp:taxon-name-part taxon-name-part-type="genus" reg="Macraspis">Macraspis</tp:taxon-name-part><tp:taxon-name-part taxon-name-part-type="species" reg="maculata">maculata</tp:taxon-name-part></tp:taxon-name></italic> Burmeister (<bold>I–M</bold>): <italic><tp:taxon-name><tp:taxon-name-part taxon-name-part-type="genus" reg="Macraspis">Macraspis</tp:taxon-name-part><tp:taxon-name-part taxon-name-part-type="species" reg="opala">opala</tp:taxon-name-part></tp:taxon-name></italic> sp. nov., holotype male <bold>A</bold> dorsal view <bold>B</bold> ventral view <bold>C</bold> pygidium in caudal view <bold>D</bold> spiculum gastrale <bold>E</bold> aedeagus, dorsal view <bold>F</bold> aedeagus, caudal view <bold>G</bold> lateral view, paramera (of paratype) and <bold>H</bold> caudal view. <italic><tp:taxon-name><tp:taxon-name-part taxon-name-part-type="genus" reg="Macraspis">Macraspis</tp:taxon-name-part><tp:taxon-name-part taxon-name-part-type="species" reg="maculata">maculata</tp:taxon-name-part></tp:taxon-name></italic> Burmeister, 1844 from Linhares, Espírito Santo state, Brazil, <bold>I</bold> spiculum gastrale <bold>J</bold> aedeagus in dorsal view <bold>K</bold> caudal view and <bold>L</bold> lateral view <bold>M</bold> pygidium in caudal view. Scale bars: 2 mm (<bold>A, B</bold>); 1 mm (<bold>C, M</bold>); 0.5 mm (<bold>E, G, J, L</bold>); 0.2 mm (<bold>F, H, K</bold>).</p></caption><graphic xmlns:xlink="http://www.w3.org/1999/xlink" xlink:href="zookeys-1124-161_article-91156__-g009.jpg" position="float" orientation="portrait" xlink:type="simple" id="oo_758071.jpg"><uri content-type="original_file" xlink:type="simple">https://binary.pensoft.net/fig/758071</uri></graphic></fig><fig id="F12" position="float" orientation="portrait"><object-id xmlns:xlink="http://www.w3.org/1999/xlink" content-type="doi" xlink:type="simple">10.3897/zookeys.1124.91156.figure12</object-id><object-id xmlns:xlink="http://www.w3.org/1999/xlink" content-type="arpha" xlink:type="simple">B788FE35-07A8-54FD-880A-9D6729F5F018</object-id><label>Figure 12.</label><caption><p>Distribution of Brazilian species of <italic><tp:taxon-name><tp:taxon-name-part taxon-name-part-type="genus" reg="Macraspis">Macraspis</tp:taxon-name-part></tp:taxon-name></italic> treated in this publication. The Brazilian Amazon biome is colored lime green. Brazilian states are abbreviated as follows: AC = Acre, AM = Amazonas, AP = Amapá, BA = Bahia, ES = Espírito Santo, GO = Goiás, MA = Maranhão, MG = Minas Gerais, MT = Mato Grosso = PA = Piauí, RO = Rondônia, RJ = Rio de Janiero, RR = Roraima, SP = São Paulo, TO = Tocantins.</p></caption><graphic xmlns:xlink="http://www.w3.org/1999/xlink" xlink:href="zookeys-1124-161_article-91156__-g012.jpg" position="float" orientation="portrait" xlink:type="simple" id="oo_758074.jpg"><uri content-type="original_file" xlink:type="simple">https://binary.pensoft.net/fig/758074</uri></graphic></fig></tp:treatment-sec><ref-list><ref id="B14"><mixed-citation xmlns:xlink="http://www.w3.org/1999/xlink" xlink:type="simple"><person-group><name name-style="western"><surname>Lucas</surname><given-names>PH</given-names></name></person-group> (<year>1857</year>) <source>Entomologie. In: Lucas MH (Ed.) Animaux Nouveaux ou Rares Recueillis pendant l’Expédition dans les parties centrales de l’Amérique du Sud, de Rio de Janeiro a Lima, et de Lima au Para; exécutée par ordre du Government français pendant les années 1843 à 1847, sous la direction du Comte Francis de Castelnau. P.</source><publisher-name>Bertrand</publisher-name>, <publisher-loc>Paris</publisher-loc>, <size units="page">204 pp</size>. <ext-link xlink:href="10.5962/bhl.title.101716" ext-link-type="doi" xlink:type="simple">https://doi.org/10.5962/bhl.title.101716</ext-link></mixed-citation></ref><ref id="B18"><mixed-citation xmlns:xlink="http://www.w3.org/1999/xlink" xlink:type="simple"><person-group><name name-style="western"><surname>Ohaus</surname><given-names>F</given-names></name></person-group> (<year>1898</year>) <article-title>Ruteliden der neuen Welt.</article-title><source>Stettiner Entomologische Zeitung</source><volume>59</volume>: <fpage>42</fpage>–<lpage>63</lpage>.</mixed-citation></ref><ref id="B20"><mixed-citation xmlns:xlink="http://www.w3.org/1999/xlink" xlink:type="simple"><person-group><name name-style="western"><surname>Ohaus</surname><given-names>F</given-names></name></person-group> (<year>1918</year>) <article-title><tp:taxon-name><tp:taxon-name-part taxon-name-part-type="family">Scarabaeidae</tp:taxon-name-part></tp:taxon-name>: <tp:taxon-name><tp:taxon-name-part taxon-name-part-type="subfamily">Euchirinae</tp:taxon-name-part></tp:taxon-name>, <tp:taxon-name><tp:taxon-name-part taxon-name-part-type="family">Phaenomerinae</tp:taxon-name-part></tp:taxon-name>, <tp:taxon-name><tp:taxon-name-part taxon-name-part-type="subfamily">Rutelinae</tp:taxon-name-part></tp:taxon-name>.</article-title><source>Coleopterorum Catalogus</source><volume>20</volume>: <fpage>1</fpage>–<lpage>241</lpage>.</mixed-citation></ref><ref id="B21"><mixed-citation xmlns:xlink="http://www.w3.org/1999/xlink" xlink:type="simple"><person-group><name name-style="western"><surname>Ohaus</surname><given-names>F</given-names></name></person-group> (<year>1934</year>) <tp:taxon-name><tp:taxon-name-part taxon-name-part-type="order">Coleoptera</tp:taxon-name-part></tp:taxon-name> lamellicornia, Fam. <tp:taxon-name><tp:taxon-name-part taxon-name-part-type="family">Scarabaeidae</tp:taxon-name-part></tp:taxon-name>, Subfam. <tp:taxon-name><tp:taxon-name-part taxon-name-part-type="subfamily">Rutelinae</tp:taxon-name-part></tp:taxon-name>. T.1: Tribus <tp:taxon-name><tp:taxon-name-part taxon-name-part-type="tribe">Rutelini</tp:taxon-name-part></tp:taxon-name>. Genera Insectorum Fasc. 199A: 1–172.</mixed-citation></ref><ref id="B3"><mixed-citation xmlns:xlink="http://www.w3.org/1999/xlink" xlink:type="simple"><person-group><name name-style="western"><surname>Blackwelder</surname><given-names>RE</given-names></name></person-group> (<year>1944</year>) <article-title>Checklist of the coleopterous insects of Mexico, Central America, the West Indies, and South America.</article-title><source>Bulletin – United States National Museum</source><volume>185</volume>: <fpage>189</fpage>–<lpage>265</lpage>. <ext-link xlink:href="10.5479/si.03629236.185.2" ext-link-type="doi" xlink:type="simple">https://doi.org/10.5479/si.03629236.185.2</ext-link></mixed-citation></ref><ref id="B15"><mixed-citation xmlns:xlink="http://www.w3.org/1999/xlink" xlink:type="simple"><person-group><name name-style="western"><surname>Machatschke</surname><given-names>JW</given-names></name></person-group> (<year>1972</year>) <article-title><tp:taxon-name><tp:taxon-name-part taxon-name-part-type="superfamily">Scarabaeoidea</tp:taxon-name-part></tp:taxon-name>: <tp:taxon-name><tp:taxon-name-part taxon-name-part-type="family">Melolonthidae</tp:taxon-name-part></tp:taxon-name>, <tp:taxon-name><tp:taxon-name-part taxon-name-part-type="subfamily">Rutelinae</tp:taxon-name-part></tp:taxon-name>.</article-title><source>Coleopterorum Catalogus Supplementa</source><volume>66</volume>: <fpage>1</fpage>–<lpage>361</lpage>.</mixed-citation></ref><ref id="B25"><mixed-citation xmlns:xlink="http://www.w3.org/1999/xlink" xlink:type="simple"><person-group><name name-style="western"><surname>Soula</surname><given-names>M</given-names></name></person-group> (<year>1998</year>) <source>Les Coléoptères du Monde, 26.1: <tp:taxon-name><tp:taxon-name-part taxon-name-part-type="tribe">Rutelini</tp:taxon-name-part></tp:taxon-name> 2. Révision des Anthicheirina 1.</source><publisher-name>Hillside Books</publisher-name>, <publisher-loc>Canterbury</publisher-loc>, <size units="page">116 pp</size>.</mixed-citation></ref><ref id="B27"><mixed-citation xmlns:xlink="http://www.w3.org/1999/xlink" xlink:type="simple"><person-group><name name-style="western"><surname>Soula</surname><given-names>M</given-names></name></person-group> (<year>2003</year>) <source>Les Coléoptères du Monde, 29: <tp:taxon-name><tp:taxon-name-part taxon-name-part-type="tribe">Rutelini</tp:taxon-name-part></tp:taxon-name> 3. <italic><tp:taxon-name><tp:taxon-name-part taxon-name-part-type="genus">Pseudoptenomela</tp:taxon-name-part></tp:taxon-name></italic> – <italic><tp:taxon-name><tp:taxon-name-part taxon-name-part-type="genus">Paraptenomela</tp:taxon-name-part></tp:taxon-name></italic> – <italic><tp:taxon-name><tp:taxon-name-part taxon-name-part-type="genus">Exoptenomela</tp:taxon-name-part></tp:taxon-name></italic> – <italic><tp:taxon-name><tp:taxon-name-part taxon-name-part-type="genus">Ptenomela</tp:taxon-name-part></tp:taxon-name></italic> – <italic><tp:taxon-name><tp:taxon-name-part taxon-name-part-type="genus">Calomacraspis</tp:taxon-name-part></tp:taxon-name></italic> – <italic><tp:taxon-name><tp:taxon-name-part taxon-name-part-type="genus">Paramacraspis</tp:taxon-name-part></tp:taxon-name></italic> – <italic><tp:taxon-name><tp:taxon-name-part taxon-name-part-type="genus">Paradorysthetus</tp:taxon-name-part></tp:taxon-name></italic> – <italic><tp:taxon-name><tp:taxon-name-part taxon-name-part-type="genus">Macraspis</tp:taxon-name-part></tp:taxon-name></italic> – <italic><tp:taxon-name><tp:taxon-name-part taxon-name-part-type="genus">Pseudorysthetus</tp:taxon-name-part></tp:taxon-name></italic> – <italic><tp:taxon-name><tp:taxon-name-part taxon-name-part-type="genus">Dorysthetus</tp:taxon-name-part></tp:taxon-name></italic> – <italic><tp:taxon-name><tp:taxon-name-part taxon-name-part-type="genus">Anticheiroides</tp:taxon-name-part></tp:taxon-name></italic> – <italic><tp:taxon-name><tp:taxon-name-part taxon-name-part-type="genus">Anticheira</tp:taxon-name-part></tp:taxon-name></italic> – <italic><tp:taxon-name><tp:taxon-name-part taxon-name-part-type="genus">Pseudoanthicheiroides</tp:taxon-name-part></tp:taxon-name></italic>.</source><publisher-name>Hillside Books</publisher-name>, <publisher-loc>Canterbury</publisher-loc>, <size units="page">79 pp</size>.</mixed-citation></ref><ref id="B13"><mixed-citation xmlns:xlink="http://www.w3.org/1999/xlink" xlink:type="simple"><person-group><name name-style="western"><surname>Krajcik</surname><given-names>M</given-names></name></person-group> (<year>2007</year>) Checklist of the <tp:taxon-name><tp:taxon-name-part taxon-name-part-type="superfamily">Scarabaeoidea</tp:taxon-name-part></tp:taxon-name> of the World. 2. <tp:taxon-name><tp:taxon-name-part taxon-name-part-type="subfamily">Rutelinae</tp:taxon-name-part></tp:taxon-name> (<tp:taxon-name><tp:taxon-name-part taxon-name-part-type="order">Coleoptera</tp:taxon-name-part></tp:taxon-name>: <tp:taxon-name><tp:taxon-name-part taxon-name-part-type="family">Scarabaeidae</tp:taxon-name-part></tp:taxon-name>: <tp:taxon-name><tp:taxon-name-part taxon-name-part-type="subfamily">Rutelinae</tp:taxon-name-part></tp:taxon-name>). Animma.X. Supplement 4. 2<sup>nd</sup> Edn. Plzen, 142 pp.</mixed-citation></ref><ref id="B4"><mixed-citation xmlns:xlink="http://www.w3.org/1999/xlink" xlink:type="simple"><person-group><name name-style="western"><surname>Brûlé</surname><given-names>S</given-names></name><name name-style="western"><surname>Touroult</surname><given-names>J</given-names></name><name name-style="western"><surname>Poirier</surname><given-names>E</given-names></name><name name-style="western"><surname>Dalens</surname><given-names>PH</given-names></name></person-group> (<year>2014</year>) <source>Résultats de l’étude-inventaire entomologique du site de la Montagne Pelée, Saül (Guyane), 2010–2012. Rapport de la Société entomologique Antilles-Guyane.</source><publisher-name>SEAG</publisher-name>, <publisher-loc>PAG</publisher-loc>, <size units="page">144 pp</size>.</mixed-citation></ref><ref id="B23"><mixed-citation xmlns:xlink="http://www.w3.org/1999/xlink" xlink:type="simple"><person-group><name name-style="western"><surname>Ratcliffe</surname><given-names>BC</given-names></name><name name-style="western"><surname>Jameson</surname><given-names>ML</given-names></name><name name-style="western"><surname>Figueroa</surname><given-names>L</given-names></name><name name-style="western"><surname>Cave</surname><given-names>RD</given-names></name><name name-style="western"><surname>Paulsen</surname><given-names>MJ</given-names></name><name name-style="western"><surname>Cano</surname><given-names>EB</given-names></name><name name-style="western"><surname>Beza-Beza</surname><given-names>C</given-names></name><name name-style="western"><surname>Jimenez-Ferbans</surname><given-names>L</given-names></name><name name-style="western"><surname>Reyes-Castillo</surname><given-names>R</given-names></name></person-group> (<year>2015</year>) <article-title>Beetles (<tp:taxon-name><tp:taxon-name-part taxon-name-part-type="order">Coleoptera</tp:taxon-name-part></tp:taxon-name>) of Peru: A survey of families.<tp:taxon-name><tp:taxon-name-part taxon-name-part-type="superfamily">Scarabaeoidea</tp:taxon-name-part></tp:taxon-name>.</article-title><source>Journal of the Kansas Entomological Society</source><volume>88</volume>(<issue>2</issue>): <fpage>186</fpage>–<lpage>207</lpage>. <ext-link xlink:href="10.2317/kent-88-02-186-207.1" ext-link-type="doi" xlink:type="simple">https://doi.org/10.2317/kent-88-02-186-207.1</ext-link></mixed-citation></ref><ref id="B9"><mixed-citation xmlns:xlink="http://www.w3.org/1999/xlink" xlink:type="simple"><person-group><name name-style="western"><surname>Hielkema</surname><given-names>AJ</given-names></name><name name-style="western"><surname>Hielkema</surname><given-names>MA</given-names></name></person-group> (<year>2019</year>) <article-title>An annotated checklist of the <tp:taxon-name><tp:taxon-name-part taxon-name-part-type="superfamily">Scarabaeoidea</tp:taxon-name-part></tp:taxon-name> (<tp:taxon-name><tp:taxon-name-part taxon-name-part-type="class">Insecta</tp:taxon-name-part></tp:taxon-name>: <tp:taxon-name><tp:taxon-name-part taxon-name-part-type="order">Coleoptera</tp:taxon-name-part></tp:taxon-name>) of the Guianas.</article-title><source><tp:taxon-name><tp:taxon-name-part taxon-name-part-type="class">Insecta</tp:taxon-name-part></tp:taxon-name> Mundi</source><volume>0732</volume>: <fpage>1</fpage>–<lpage>306</lpage>.</mixed-citation></ref><ref id="B5"><mixed-citation xmlns:xlink="http://www.w3.org/1999/xlink" xlink:type="simple"><person-group><name name-style="western"><surname>Burmeister</surname><given-names>HCC</given-names></name></person-group> (<year>1844</year>) <source>Handbuch der Entomologie (<tp:taxon-name><tp:taxon-name-part taxon-name-part-type="order">Coleoptera</tp:taxon-name-part></tp:taxon-name><tp:taxon-name><tp:taxon-name-part taxon-name-part-type="superfamily">Lamellicornia</tp:taxon-name-part></tp:taxon-name> Anthobia et <tp:taxon-name><tp:taxon-name-part taxon-name-part-type="genus">Phyllophaga</tp:taxon-name-part></tp:taxon-name> Systellochela). Volume 4, Part 1. T.C.F.</source><publisher-name>Enslin</publisher-name>, <publisher-loc>Berlin</publisher-loc>, <size units="page">588 pp</size>. <ext-link xlink:href="10.5962/bhl.title.8135" ext-link-type="doi" xlink:type="simple">https://doi.org/10.5962/bhl.title.8135</ext-link></mixed-citation></ref></ref-list></tp:taxon-treatment>
