# Supplementary material for: ﻿New species and illustrated key of Macraspis (Scarabaeidae, Rutelinae, Rutelini) from the Amazon biome of Brazil
Source: Zookeys. 2022 Oct 17;1124:161–89. doi: 10.3897/zookeys.1124.91156 (PMC9836550; doi:10.3897/zookeys.1124.91156)
Supplement: XML Treatment for Macraspis opala [file zookeys.1124.91156-treatment6.xml]

<!DOCTYPE tp:taxon-treatment
  PUBLIC "-//TaxonX//DTD Taxonomic Treatment Publishing DTD v0 20100105//EN" "tax-treatment-NSO.dtd">
<tp:taxon-treatment xmlns:tp="http://www.plazi.org/taxpub"><tp:treatment-meta><kwd-group><label>Taxon classification</label><kwd>
                <named-content content-type="kingdom">Animalia</named-content>
              </kwd><kwd>
                <named-content content-type="order">Coleoptera</named-content>
              </kwd><kwd>
                <named-content content-type="family">Scarabaeidae</named-content>
              </kwd></kwd-group><mixed-citation publication-type="journal"><person-group><name><surname>Bento</surname><given-names>Matheus</given-names></name><name><surname>Jameson</surname><given-names>Mary Liz</given-names></name><name><surname>Seidel</surname><given-names>Matthias</given-names></name></person-group><article-title>﻿New species and illustrated key of <italic><tp:taxon-name><tp:taxon-name-part taxon-name-part-type="genus" reg="Macraspis">Macraspis</tp:taxon-name-part></tp:taxon-name></italic> (<tp:taxon-name><tp:taxon-name-part taxon-name-part-type="family">Scarabaeidae</tp:taxon-name-part></tp:taxon-name>, <tp:taxon-name><tp:taxon-name-part taxon-name-part-type="subfamily">Rutelinae</tp:taxon-name-part></tp:taxon-name>, <tp:taxon-name><tp:taxon-name-part taxon-name-part-type="tribe">Rutelini</tp:taxon-name-part></tp:taxon-name>) from the Amazon biome of Brazil</article-title><source>Zookeys</source><day>17</day><month>10</month><year>2022</year><volume>1124</volume><fpage>161</fpage><lpage>189</lpage><pub-id pub-id-type="doi">10.3897/zookeys.1124.91156</pub-id></mixed-citation></tp:treatment-meta><tp:nomenclature><label>﻿</label><tp:taxon-name>
              <object-id xmlns:xlink="http://www.w3.org/1999/xlink" content-type="arpha" xlink:type="simple">0861E88A-BE06-553B-BFB6-2F743A10BB46</object-id>
              <tp:taxon-name-part taxon-name-part-type="genus" reg="Macraspis">Macraspis</tp:taxon-name-part>
              <tp:taxon-name-part taxon-name-part-type="species" reg="opala">opala</tp:taxon-name-part>
              <object-id xmlns:xlink="http://www.w3.org/1999/xlink" content-type="zoobank" xlink:type="simple">https://zoobank.org/CB4B582C-5434-46BB-A747-51EDD90D4EB1</object-id>
            </tp:taxon-name><tp:taxon-authority>Bento, Jameson, Seidel</tp:taxon-authority><tp:taxon-status xmlns:xlink="http://www.w3.org/1999/xlink" xlink:type="simple">sp. nov.</tp:taxon-status><xref ref-type="fig" rid="F9">Figs 9A–H</xref><xref ref-type="fig" rid="F12">, 12</xref></tp:nomenclature><tp:treatment-sec sec-type="type material" id="SECID0EHIBI"><title>Type material</title><p><bold>(2 males). <italic>Holotype</italic></bold> male deposited at <named-content xmlns:xlink="http://www.w3.org/1999/xlink" content-type="dwc:institutional_code" xlink:title="Coleção Entomológica Pe. Jesus Santiago Moure, Universidade Federal do Paraná, Curitiba, Brazil" xlink:href="http://grbio.org/institution/universidade-federal-do-parana-colecao-de-entomologia-pe-jesus-santiago-moure" xlink:type="simple">DZUP</named-content>, labeled: “Brasil – Pará / Itaituba / Rio Tapajós” (white, printed) (verse: “RU / 65 ♂. / 2.65.” (handwritten)) // “<named-content xmlns:xlink="http://www.w3.org/1999/xlink" content-type="dwc:institutional_code" xlink:title="Coleção Entomológica Pe. Jesus Santiago Moure, Universidade Federal do Paraná, Curitiba, Brazil" xlink:href="http://grbio.org/institution/universidade-federal-do-parana-colecao-de-entomologia-pe-jesus-santiago-moure" xlink:type="simple">DZUP</named-content>/530613” (white, printed) // “HOLOTYPE / Macraspis opala / Bento, Jameson, Seidel, / 2022 / M. Bento, det. 2022”. <bold><italic>Paratype</italic></bold> male, labeled: “Brasil. Rondônia – UHE / Samuel – Canteiro de / obras. 07–08/XI/1986 / J. C. Costa e Z. F. Silva, col.” (white, handwritten) (<abbrev xmlns:xlink="http://www.w3.org/1999/xlink" content-type="institution" xlink:title="Coleção Zoológica Prof. Paulo Bührnheim, Universidade Federal do Amazonas, Manaus, Brazil" id="ABBRID0EEJBI" xlink:type="simple">CZPB</abbrev>).</p></tp:treatment-sec><tp:treatment-sec sec-type="diagnosis" id="SECID0EJJBI"><title>Diagnosis.</title><p>Apex of pygidium smooth (Fig. <xref ref-type="fig" rid="F9">9C</xref>); metatarsomere IV with ventroapical projection short and apex acute; apical edge of tectum wider than base of paramera, with lateral articular areas horizontally rotated (Fig. <xref ref-type="fig" rid="F9">9E–H</xref>); paramera strongly declivous laterally, with sides inconspicuous in caudal view and strongly excavated medially (Fig. <xref ref-type="fig" rid="F9">9F–H</xref>).</p><fig id="F9" position="float" orientation="portrait"><object-id xmlns:xlink="http://www.w3.org/1999/xlink" content-type="doi" xlink:type="simple">10.3897/zookeys.1124.91156.figure9</object-id><object-id xmlns:xlink="http://www.w3.org/1999/xlink" content-type="arpha" xlink:type="simple">B039DA26-9572-5C63-9BA8-949C2092926D</object-id><label>Figure 9.</label><caption><p><italic><tp:taxon-name><tp:taxon-name-part taxon-name-part-type="genus" reg="Macraspis">Macraspis</tp:taxon-name-part><tp:taxon-name-part taxon-name-part-type="species" reg="opala">opala</tp:taxon-name-part></tp:taxon-name></italic> sp. nov. (<bold>A–H</bold>) and <italic><tp:taxon-name><tp:taxon-name-part taxon-name-part-type="genus" reg="Macraspis">Macraspis</tp:taxon-name-part><tp:taxon-name-part taxon-name-part-type="species" reg="maculata">maculata</tp:taxon-name-part></tp:taxon-name></italic> Burmeister (<bold>I–M</bold>): <italic><tp:taxon-name><tp:taxon-name-part taxon-name-part-type="genus" reg="Macraspis">Macraspis</tp:taxon-name-part><tp:taxon-name-part taxon-name-part-type="species" reg="opala">opala</tp:taxon-name-part></tp:taxon-name></italic> sp. nov., holotype male <bold>A</bold> dorsal view <bold>B</bold> ventral view <bold>C</bold> pygidium in caudal view <bold>D</bold> spiculum gastrale <bold>E</bold> aedeagus, dorsal view <bold>F</bold> aedeagus, caudal view <bold>G</bold> lateral view, paramera (of paratype) and <bold>H</bold> caudal view. <italic><tp:taxon-name><tp:taxon-name-part taxon-name-part-type="genus" reg="Macraspis">Macraspis</tp:taxon-name-part><tp:taxon-name-part taxon-name-part-type="species" reg="maculata">maculata</tp:taxon-name-part></tp:taxon-name></italic> Burmeister, 1844 from Linhares, Espírito Santo state, Brazil, <bold>I</bold> spiculum gastrale <bold>J</bold> aedeagus in dorsal view <bold>K</bold> caudal view and <bold>L</bold> lateral view <bold>M</bold> pygidium in caudal view. Scale bars: 2 mm (<bold>A, B</bold>); 1 mm (<bold>C, M</bold>); 0.5 mm (<bold>E, G, J, L</bold>); 0.2 mm (<bold>F, H, K</bold>).</p></caption><graphic xmlns:xlink="http://www.w3.org/1999/xlink" xlink:href="zookeys-1124-161_article-91156__-g009.jpg" position="float" orientation="portrait" xlink:type="simple" id="oo_758071.jpg"><uri content-type="original_file" xlink:type="simple">https://binary.pensoft.net/fig/758071</uri></graphic></fig></tp:treatment-sec><tp:treatment-sec sec-type="description" id="SECID0E1MBI"><title>Description.</title><p><bold>Holotype male (Fig. <xref ref-type="fig" rid="F9">9A–G</xref>).</bold> Length 9.7 mm, width 5.6 mm. Body rounded-oval. <bold><italic>Coloration</italic>.</bold> General color copper with green or red reflections. Head, pronotum, and scutellar shield with strong green reflections. Pronotum with yellow posterolateral maculae effaced. Elytra brownish copper, with two median yellow maculae somewhat effaced. Pygidium and venter with color more diffuse than dorsal surface. <bold><italic>Head</italic>.</bold> Vertex sparsely punctate at disc, laterally punctostriate. Frons with slight V-shaped depression, densely punctate, punctures large. Interocular width 4.2 times wider than transverse eye diameter. Clypeus confluently punctate, with anterior margin subtrapezoidal, slightly raised medially. <bold><italic>Pronotum</italic></bold> shallowly and sparsely punctate at disc, with slight anterolateral depression densely punctate at lateral corner, punctures moderate and deep. <bold><italic>Scutellar shield</italic></bold> moderately punctate, longer than elytral suture. <bold><italic>Elytra</italic></bold> 1.8 times longer than mid-width, moderately punctate, punctuations moderate and shallow. Posthumeral depression weak. Apical umbone wide and well defined. <bold><italic>Pygidium</italic></bold> (Fig. <xref ref-type="fig" rid="F9">9C</xref>) strongly convex and apically smooth. <bold><italic>Venter</italic></bold> glabrous, moderately punctate. Mesometaventral process anteriorly directed between procoxae, ventrally flat, with apex abruptly acute in anteroventral view. Mesepimera partially exposed in dorsal view, slightly convex and transversally ridged. <bold><italic>Legs</italic>.</bold> Protibia strongly tridentate externally, with proximal tooth well defined and pointed. Protarsomere V longer than protarsomeres I–IV combined. Anterior protarsal claw enlarged, unequally cleft and obliquely truncated. Mesotibia with internal margin straight, with inner apex not dilated. Mesotarsomere IV with ventroapical projection well developed, thickened and ventrally curved. Metatarsomere IV with spine-like ventroapical projection short and pointed. <bold><italic>Abdomen</italic></bold> with ventrite 6 broadly and slightly emarginated posteriorly. <bold><italic>Spiculum gastrale</italic></bold> (Fig. <xref ref-type="fig" rid="F9">9D</xref>) Y-shaped with proximal arms short and distal stem slender, about 2.8 times longer than arm length. <bold><italic>Aedeagus</italic></bold> (Fig. <xref ref-type="fig" rid="F9">9E–G</xref>). Tectum broadly curved laterally, not narrowed towards the apical third; apical edge wider than base of paramera, with lateral articular areas horizontally rotated. Paramera strongly declivous laterally, with sides inconspicuous in caudal view and strongly excavated medially to form a laterolongitudinal carina.</p><p><bold>Female.</bold> Unknown.</p><p><bold>Paratype (1 male).</bold> The male paratype differs from holotype by the general coloration darker with stronger green reflections and elytra without yellow maculae; paramera slightly narrower, with lateral margins parallel and apex slightly more rounded (Fig. <xref ref-type="fig" rid="F9">9H</xref>).</p></tp:treatment-sec><tp:treatment-sec sec-type="etymology" id="SECID0EDPBI"><title>Etymology.</title><p>The specific epithet is derived from the Latin word ‘<italic>opalus</italic>’ (= precious stone) in reference to opal gemstone, alluding to the metallic, multicolor cuticular surface.</p></tp:treatment-sec><tp:treatment-sec sec-type="distribution" id="SECID0ELPBI"><title>Distribution</title><p><bold>(Fig. <xref ref-type="fig" rid="F12">12</xref>).</bold> Brazil (2). Pará: Itaituba, Rondônia: Candeias do Jamari. The two male specimens composing the type series were collected within the Madeira-Tapajós interfluvium.</p></tp:treatment-sec><tp:treatment-sec sec-type="remarks" id="SECID0EYPBI"><title>Remarks.</title><p>This species is quite similar to <italic><tp:taxon-name><tp:taxon-name-part taxon-name-part-type="genus" reg="Macraspis">Macraspis</tp:taxon-name-part><tp:taxon-name-part taxon-name-part-type="species" reg="maculata">maculata</tp:taxon-name-part></tp:taxon-name></italic> Burmeister, 1844. However, <italic><tp:taxon-name><tp:taxon-name-part taxon-name-part-type="genus" reg="Macraspis">M.</tp:taxon-name-part><tp:taxon-name-part taxon-name-part-type="species" reg="opala">opala</tp:taxon-name-part></tp:taxon-name></italic> sp. nov. has a slightly smaller body size and is distinguished from <italic><tp:taxon-name><tp:taxon-name-part taxon-name-part-type="genus" reg="Macraspis">M.</tp:taxon-name-part><tp:taxon-name-part taxon-name-part-type="species" reg="maculata">maculata</tp:taxon-name-part></tp:taxon-name></italic> by (characters of <italic><tp:taxon-name><tp:taxon-name-part taxon-name-part-type="genus" reg="Macraspis">M.</tp:taxon-name-part><tp:taxon-name-part taxon-name-part-type="species" reg="maculata">maculata</tp:taxon-name-part></tp:taxon-name></italic> given in parenthesis): apex of pygidium smooth, without sculpturing (apex of pygidium with strong and concentric sculpturing (Fig. <xref ref-type="fig" rid="F9">9M</xref>)); metatarsomere IV with ventroapical projection short and pointed (metatarsomere IV with ventroapical projection thickened and truncated); tectum broadly curved laterally, apical edge wider than base of paramera, with lateral articular areas horizontally rotated (tectum laterally narrowed towards the apical third, apical edge as narrow as base of paramera, with lateral articular area vertically positioned (Fig. <xref ref-type="fig" rid="F9">9J–L</xref>)); paramera strongly declivous laterally, with sides inconspicuous in caudal view and strongly excavated medially to form a laterolongitudinal carina (paramera slightly declivous laterally, with sides conspicuous in caudal view and weakly excavated apically (Fig. <xref ref-type="fig" rid="F9">9K, L</xref>)).</p></tp:treatment-sec><tp:treatment-sec><!--Section generated to contain objects referenced in tp:taxon-treatment.--><fig id="F12" position="float" orientation="portrait"><object-id xmlns:xlink="http://www.w3.org/1999/xlink" content-type="doi" xlink:type="simple">10.3897/zookeys.1124.91156.figure12</object-id><object-id xmlns:xlink="http://www.w3.org/1999/xlink" content-type="arpha" xlink:type="simple">B788FE35-07A8-54FD-880A-9D6729F5F018</object-id><label>Figure 12.</label><caption><p>Distribution of Brazilian species of <italic><tp:taxon-name><tp:taxon-name-part taxon-name-part-type="genus" reg="Macraspis">Macraspis</tp:taxon-name-part></tp:taxon-name></italic> treated in this publication. The Brazilian Amazon biome is colored lime green. Brazilian states are abbreviated as follows: AC = Acre, AM = Amazonas, AP = Amapá, BA = Bahia, ES = Espírito Santo, GO = Goiás, MA = Maranhão, MG = Minas Gerais, MT = Mato Grosso = PA = Piauí, RO = Rondônia, RJ = Rio de Janiero, RR = Roraima, SP = São Paulo, TO = Tocantins.</p></caption><graphic xmlns:xlink="http://www.w3.org/1999/xlink" xlink:href="zookeys-1124-161_article-91156__-g012.jpg" position="float" orientation="portrait" xlink:type="simple" id="oo_758074.jpg"><uri content-type="original_file" xlink:type="simple">https://binary.pensoft.net/fig/758074</uri></graphic></fig></tp:treatment-sec></tp:taxon-treatment>
