# Supplementary material for: ﻿New species and illustrated key of Macraspis (Scarabaeidae, Rutelinae, Rutelini) from the Amazon biome of Brazil
Source: Zookeys. 2022 Oct 17;1124:161–89. doi: 10.3897/zookeys.1124.91156 (PMC9836550; doi:10.3897/zookeys.1124.91156)
Supplement: XML Treatment for Macraspis phallocardia [file zookeys.1124.91156-treatment7.xml]

<!DOCTYPE tp:taxon-treatment
  PUBLIC "-//TaxonX//DTD Taxonomic Treatment Publishing DTD v0 20100105//EN" "tax-treatment-NSO.dtd">
<tp:taxon-treatment xmlns:tp="http://www.plazi.org/taxpub"><tp:treatment-meta><kwd-group><label>Taxon classification</label><kwd>
                <named-content content-type="kingdom">Animalia</named-content>
              </kwd><kwd>
                <named-content content-type="order">Coleoptera</named-content>
              </kwd><kwd>
                <named-content content-type="family">Scarabaeidae</named-content>
              </kwd></kwd-group><mixed-citation publication-type="journal"><person-group><name><surname>Bento</surname><given-names>Matheus</given-names></name><name><surname>Jameson</surname><given-names>Mary Liz</given-names></name><name><surname>Seidel</surname><given-names>Matthias</given-names></name></person-group><article-title>﻿New species and illustrated key of <italic><tp:taxon-name><tp:taxon-name-part taxon-name-part-type="genus" reg="Macraspis">Macraspis</tp:taxon-name-part></tp:taxon-name></italic> (<tp:taxon-name><tp:taxon-name-part taxon-name-part-type="family">Scarabaeidae</tp:taxon-name-part></tp:taxon-name>, <tp:taxon-name><tp:taxon-name-part taxon-name-part-type="subfamily">Rutelinae</tp:taxon-name-part></tp:taxon-name>, <tp:taxon-name><tp:taxon-name-part taxon-name-part-type="tribe">Rutelini</tp:taxon-name-part></tp:taxon-name>) from the Amazon biome of Brazil</article-title><source>Zookeys</source><day>17</day><month>10</month><year>2022</year><volume>1124</volume><fpage>161</fpage><lpage>189</lpage><pub-id pub-id-type="doi">10.3897/zookeys.1124.91156</pub-id></mixed-citation></tp:treatment-meta><tp:nomenclature><label>﻿</label><tp:taxon-name>
              <object-id xmlns:xlink="http://www.w3.org/1999/xlink" content-type="arpha" xlink:type="simple">1DFAB378-0AE1-562E-85F8-9A42ED723B33</object-id>
              <tp:taxon-name-part taxon-name-part-type="genus" reg="Macraspis">Macraspis</tp:taxon-name-part>
              <tp:taxon-name-part taxon-name-part-type="species" reg="phallocardia">phallocardia</tp:taxon-name-part>
              <object-id xmlns:xlink="http://www.w3.org/1999/xlink" content-type="zoobank" xlink:type="simple">https://zoobank.org/315D05D9-1487-4BEC-8F7D-730DF26DC6FB</object-id>
            </tp:taxon-name><tp:taxon-authority>Bento, Jameson, Seidel</tp:taxon-authority><tp:taxon-status xmlns:xlink="http://www.w3.org/1999/xlink" xlink:type="simple">sp. nov.</tp:taxon-status><xref ref-type="fig" rid="F1">Figs 1L</xref><xref ref-type="fig" rid="F5">, 5D–G</xref><xref ref-type="fig" rid="F10">, 10A–G</xref><xref ref-type="fig" rid="F11">, 11E–H</xref><xref ref-type="fig" rid="F12">, 12</xref></tp:nomenclature><tp:treatment-sec sec-type="type material" id="SECID0EUTBI"><title>Type material</title><p><bold>(4 males, 14 females). <italic>Holotype</italic></bold> male deposited at <bold><named-content xmlns:xlink="http://www.w3.org/1999/xlink" content-type="dwc:institutional_code" xlink:title="Coleção Entomológica Pe. Jesus Santiago Moure, Universidade Federal do Paraná, Curitiba, Brazil" xlink:href="http://grbio.org/institution/universidade-federal-do-parana-colecao-de-entomologia-pe-jesus-santiago-moure" xlink:type="simple">DZUP</named-content></bold>, labeled: “Ouro Preto / d’Oeste, RO / 29-X-1987 / C. Elias, leg” (white, printed) // “Projeto Po / -lonoroeste” (white, printed) // “<named-content xmlns:xlink="http://www.w3.org/1999/xlink" content-type="dwc:institutional_code" xlink:title="Coleção Entomológica Pe. Jesus Santiago Moure, Universidade Federal do Paraná, Curitiba, Brazil" xlink:href="http://grbio.org/institution/universidade-federal-do-parana-colecao-de-entomologia-pe-jesus-santiago-moure" xlink:type="simple">DZUP</named-content> / 530600” (white, printed) // “HOLOTYPE / M. phallocardia / M. Bento, det. 2019”. <bold><italic>Paratypes</italic>.</bold> Same data as holotype, but 05.IX.1987 (2 ♀, <named-content xmlns:xlink="http://www.w3.org/1999/xlink" content-type="dwc:institutional_code" xlink:title="Coleção Entomológica Pe. Jesus Santiago Moure, Universidade Federal do Paraná, Curitiba, Brazil" xlink:href="http://grbio.org/institution/universidade-federal-do-parana-colecao-de-entomologia-pe-jesus-santiago-moure" xlink:type="simple">DZUP</named-content>), 12.IX.1987 (♀, <named-content xmlns:xlink="http://www.w3.org/1999/xlink" content-type="dwc:institutional_code" xlink:title="Coleção Entomológica Pe. Jesus Santiago Moure, Universidade Federal do Paraná, Curitiba, Brazil" xlink:href="http://grbio.org/institution/universidade-federal-do-parana-colecao-de-entomologia-pe-jesus-santiago-moure" xlink:type="simple">DZUP</named-content>), 20.IX.1987 (♂, <abbrev xmlns:xlink="http://www.w3.org/1999/xlink" content-type="institution" xlink:title="Seção de Entomologia da Coleção Zoológica da Universidade Federal do Mato Grosso, Cuiabá, Brazil" id="ABBRID0EDVBI" xlink:type="simple">CEMT</abbrev>, ♀, <named-content xmlns:xlink="http://www.w3.org/1999/xlink" content-type="dwc:institutional_code" xlink:title="Coleção Entomológica Pe. Jesus Santiago Moure, Universidade Federal do Paraná, Curitiba, Brazil" xlink:href="http://grbio.org/institution/universidade-federal-do-parana-colecao-de-entomologia-pe-jesus-santiago-moure" xlink:type="simple">DZUP</named-content>), 27.IX.1987 (♀, <abbrev xmlns:xlink="http://www.w3.org/1999/xlink" content-type="institution" xlink:title="Seção de Entomologia da Coleção Zoológica da Universidade Federal do Mato Grosso, Cuiabá, Brazil" id="ABBRID0EQVBI" xlink:type="simple">CEMT</abbrev>, ♂, <named-content xmlns:xlink="http://www.w3.org/1999/xlink" content-type="dwc:institutional_code" xlink:title="Coleção Entomológica Pe. Jesus Santiago Moure, Universidade Federal do Paraná, Curitiba, Brazil" xlink:href="http://grbio.org/institution/universidade-federal-do-parana-colecao-de-entomologia-pe-jesus-santiago-moure" xlink:type="simple">DZUP</named-content>), 10.X.1987 (♂, <named-content xmlns:xlink="http://www.w3.org/1999/xlink" content-type="dwc:institutional_code" xlink:title="Coleção de Invertebrados do Instituto Nacional de Pesquisas da Amazônia, Manaus, Brazil" xlink:href="http://grbio.org/institution/instituto-nacional-de-pesquisas-da-amazonia" xlink:type="simple">INPA</named-content>, 2 ♀, <named-content xmlns:xlink="http://www.w3.org/1999/xlink" content-type="dwc:institutional_code" xlink:title="Coleção Entomológica Pe. Jesus Santiago Moure, Universidade Federal do Paraná, Curitiba, Brazil" xlink:href="http://grbio.org/institution/universidade-federal-do-parana-colecao-de-entomologia-pe-jesus-santiago-moure" xlink:type="simple">DZUP</named-content>), 18.X.1987 (♀, <named-content xmlns:xlink="http://www.w3.org/1999/xlink" content-type="dwc:institutional_code" xlink:title="Coleção de Invertebrados do Instituto Nacional de Pesquisas da Amazônia, Manaus, Brazil" xlink:href="http://grbio.org/institution/instituto-nacional-de-pesquisas-da-amazonia" xlink:type="simple">INPA</named-content>, 2 ♀, <named-content xmlns:xlink="http://www.w3.org/1999/xlink" content-type="dwc:institutional_code" xlink:title="Coleção Entomológica Pe. Jesus Santiago Moure, Universidade Federal do Paraná, Curitiba, Brazil" xlink:href="http://grbio.org/institution/universidade-federal-do-parana-colecao-de-entomologia-pe-jesus-santiago-moure" xlink:type="simple">DZUP</named-content>), 13.XI.1987 (2 ♀, <named-content xmlns:xlink="http://www.w3.org/1999/xlink" content-type="dwc:institutional_code" xlink:title="Coleção Entomológica Pe. Jesus Santiago Moure, Universidade Federal do Paraná, Curitiba, Brazil" xlink:href="http://grbio.org/institution/universidade-federal-do-parana-colecao-de-entomologia-pe-jesus-santiago-moure" xlink:type="simple">DZUP</named-content>), 19.VIII.1987 (♀, <named-content xmlns:xlink="http://www.w3.org/1999/xlink" content-type="dwc:institutional_code" xlink:title="Coleção Entomológica Pe. Jesus Santiago Moure, Universidade Federal do Paraná, Curitiba, Brazil" xlink:href="http://grbio.org/institution/universidade-federal-do-parana-colecao-de-entomologia-pe-jesus-santiago-moure" xlink:type="simple">DZUP</named-content>), 03.X.1987 (♀, <named-content xmlns:xlink="http://www.w3.org/1999/xlink" content-type="dwc:institutional_code" xlink:title="Coleção Entomológica Pe. Jesus Santiago Moure, Universidade Federal do Paraná, Curitiba, Brazil" xlink:href="http://grbio.org/institution/universidade-federal-do-parana-colecao-de-entomologia-pe-jesus-santiago-moure" xlink:type="simple">DZUP</named-content>).</p></tp:treatment-sec><tp:treatment-sec sec-type="diagnosis" id="SECID0EVXBI"><title>Diagnosis.</title><p>Male: lateral articular areas of tectum thickened and deflected outward (Fig. <xref ref-type="fig" rid="F10">10E</xref>); paramera in caudal view rounded-oval, with apex rounded to slightly constricted and sides not declivous (Fig. <xref ref-type="fig" rid="F10">10F</xref>). Female: Females of this species are diagnosed in association with male specimens.</p><fig id="F10" position="float" orientation="portrait"><object-id xmlns:xlink="http://www.w3.org/1999/xlink" content-type="doi" xlink:type="simple">10.3897/zookeys.1124.91156.figure10</object-id><object-id xmlns:xlink="http://www.w3.org/1999/xlink" content-type="arpha" xlink:type="simple">11D69012-D396-5C26-95FA-9EB18A41E7D8</object-id><label>Figure 10.</label><caption><p><italic><tp:taxon-name><tp:taxon-name-part taxon-name-part-type="genus" reg="Macraspis">Macraspis</tp:taxon-name-part><tp:taxon-name-part taxon-name-part-type="species" reg="phallocardia">phallocardia</tp:taxon-name-part></tp:taxon-name></italic> sp. nov. (<bold>A–G</bold>) and <italic><tp:taxon-name><tp:taxon-name-part taxon-name-part-type="genus" reg="Macraspis">Macraspis</tp:taxon-name-part><tp:taxon-name-part taxon-name-part-type="species" reg="lateralis">lateralis</tp:taxon-name-part></tp:taxon-name></italic> (Olivier, 1789) (<bold>H–J</bold>). <italic><tp:taxon-name><tp:taxon-name-part taxon-name-part-type="genus" reg="Macraspis">Macraspis</tp:taxon-name-part><tp:taxon-name-part taxon-name-part-type="species" reg="phallocardia">phallocardia</tp:taxon-name-part></tp:taxon-name></italic> sp. nov. <bold>A</bold> holotype male dorsal view <bold>B</bold> holotype male ventral view <bold>C</bold> paratype female dorsal view <bold>D</bold> paratype female ventral view <bold>E–G</bold> aedeagus of holotype in <bold>E</bold> dorsal view <bold>F</bold> caudal view <bold>G</bold> lateral view. <italic><tp:taxon-name><tp:taxon-name-part taxon-name-part-type="genus" reg="Macraspis">Macraspis</tp:taxon-name-part><tp:taxon-name-part taxon-name-part-type="species" reg="lateralis">lateralis</tp:taxon-name-part></tp:taxon-name></italic> (Olivier, 1789) from Manaus, Amazonas state, Brazil <bold>H</bold> aedeagus in dorsal view <bold>I</bold> caudal view <bold>J</bold> lateral view. Scale bars: 2 mm (<bold>A–D</bold>); 0.5 mm (<bold>E, G, H, J</bold>); 0.2 mm (<bold>F, I</bold>).</p></caption><graphic xmlns:xlink="http://www.w3.org/1999/xlink" xlink:href="zookeys-1124-161_article-91156__-g010.jpg" position="float" orientation="portrait" xlink:type="simple" id="oo_758072.jpg"><uri content-type="original_file" xlink:type="simple">https://binary.pensoft.net/fig/758072</uri></graphic></fig></tp:treatment-sec><tp:treatment-sec sec-type="description" id="SECID0E31BI"><title>Description.</title><p><bold>Male holotype</bold> (Fig. <xref ref-type="fig" rid="F10">10A, B, E–G</xref>). Length 11.3 mm, width 6.1 mm. Body rounded-oval. <bold><italic>Coloration</italic>.</bold> General color shiny green with brownish reflections. Pronotum with posterolateral yellow maculae laterally extending to anterior margins. <bold><italic>Head</italic>.</bold> Vertex sparsely punctate at disc, laterally punctostriate. Frons with slight V-shaped depression, densely punctate, punctures moderate and deep. Interocular width 4 times wider than transverse eye diameter. Clypeus confluently punctate, with anterior margin subtrapezoidal, slightly raised medially. <bold><italic>Pronotum</italic></bold> shallowly and sparsely punctate at disc and moderately punctate anterolaterally, punctures moderate and deep. <bold><italic>Scutellar shield</italic></bold> moderately punctate, longer than elytral suture. <bold><italic>Elytra</italic></bold> 2.3 times longer than wide, moderately punctate, punctures large. Posthumeral depression weak. Apical umbone wide and poorly defined. <bold><italic>Pygidium</italic></bold> strongly convex, with concentric sculpturing and moderately punctate posteriorly. <bold><italic>Venter</italic></bold> glabrous, moderately punctate. Mesometaventral process anteriorly directed between procoxae, ventrally flat, with apex abruptly acute in anteroventral view. Mesepimera partially exposed in dorsal view, slightly convex and transversally ridged. <bold><italic>Legs</italic>.</bold> Protibia externally tridentate, with proximal tooth well defined. Protarsomere V enlarged, longer than protarsomeres I–IV combined. Anterior protarsal claw enlarged, unequally cleft and obliquely truncated. Mesotibia with internal margin straight, with inner apex not dilated. Mesotarsomere IV with ventroapical projection well developed, thickened and ventrally curved. <bold><italic>Abdomen</italic></bold> with ventrite 6 broadly and slightly emarginated posteriorly. <bold><italic>Aedeagus</italic></bold> (Fig. <xref ref-type="fig" rid="F10">10E–G</xref>). Tectum moderately narrowed towards the apical edge, with lateral articular areas thickened and deflected outward. Paramera in caudal view rounded-oval, with apex parabolic and sides not declivous. <bold><italic>Endophallus</italic></bold> (Fig. <xref ref-type="fig" rid="F11">11E–H</xref>) divided into three portions: one narrow, tube-shaped basal portion; one wide, sac-shaped medial portion; and one hairy, slender apical portion. Medial portion with a large ventral raspula and a small dorsoproximal raspula bearing dense, thin-walled asperites; a dorsodistal raspula bearing an irregular, dense multiple rows of thick-walled asperites; and a large and cultrate lateral sclerite, with proximal and distal edges thick and slightly raised.</p><fig id="F11" position="float" orientation="portrait"><object-id xmlns:xlink="http://www.w3.org/1999/xlink" content-type="doi" xlink:type="simple">10.3897/zookeys.1124.91156.figure11</object-id><object-id xmlns:xlink="http://www.w3.org/1999/xlink" content-type="arpha" xlink:type="simple">5B71A6F8-56AC-55F6-B217-9AF52D0DADF2</object-id><label>Figure 11.</label><caption><p>Comparison of male endophalli of <italic><tp:taxon-name><tp:taxon-name-part taxon-name-part-type="genus" reg="Macraspis">Macraspis</tp:taxon-name-part><tp:taxon-name-part taxon-name-part-type="species" reg="lateralis">lateralis</tp:taxon-name-part></tp:taxon-name></italic> (Olivier, 1789) (<bold>A–D</bold>) and <italic><tp:taxon-name><tp:taxon-name-part taxon-name-part-type="genus" reg="Macraspis">Macraspis</tp:taxon-name-part><tp:taxon-name-part taxon-name-part-type="species" reg="phallocardia">phallocardia</tp:taxon-name-part></tp:taxon-name></italic> sp. nov. (<bold>E–H</bold>): <italic><tp:taxon-name><tp:taxon-name-part taxon-name-part-type="genus" reg="Macraspis">Macraspis</tp:taxon-name-part><tp:taxon-name-part taxon-name-part-type="species" reg="lateralis">lateralis</tp:taxon-name-part></tp:taxon-name></italic> (Olivier, 1789) in <bold>A</bold> dorsal view <bold>B</bold> lateral view <bold>D</bold> lateral view and <bold>C</bold> showing detail of lateral sclerite. <italic><tp:taxon-name><tp:taxon-name-part taxon-name-part-type="genus" reg="Macraspis">Macraspis</tp:taxon-name-part><tp:taxon-name-part taxon-name-part-type="species" reg="phallocardia">phallocardia</tp:taxon-name-part></tp:taxon-name></italic> sp. nov. in <bold>E</bold> dorsal view <bold>F</bold> lateral view <bold>H</bold> ventral view and <bold>G</bold> showing detail of lateral sclerite. Scale bars: 0.5 mm (<bold>A, B, D, E, F, H</bold>); 0.2 mm (<bold>C, G</bold>).</p></caption><graphic xmlns:xlink="http://www.w3.org/1999/xlink" xlink:href="zookeys-1124-161_article-91156__-g011.jpg" position="float" orientation="portrait" xlink:type="simple" id="oo_758073.jpg"><uri content-type="original_file" xlink:type="simple">https://binary.pensoft.net/fig/758073</uri></graphic></fig><p><bold>Paratypes</bold> (3 males, 14 females): male paratypes differ from holotype in length (10.7–11.7 mm), width (5.8–6.7 mm), and form of the apex of paramera (more round to slightly narrowed). Female paratypes (Fig. <xref ref-type="fig" rid="F10">10C, D</xref>). Length 10.8–11.8 mm, width 6–6.4 mm. The females differ from males by the clypeus longer, anteriorly narrower and more raised; pygidium plano-convex; protibia with outer teeth stronger and apically rounded; protarsomere V simple, with anterior claw unenlarged and equally cleft; inner metatibial spur apically rounded; Mesotarsomere IV with a ventroapical projection short and straight; and abdominal ventrite 6 not emarginated. <bold><italic>External genitalia</italic></bold> (Fig. <xref ref-type="fig" rid="F5">5D–F</xref>). Gonocoxites light brown, slightly sclerotized and moderately setose apically, setae moderately long. Proximal gonocoxites short and semicircular, wider than long, barely overlapping the distal gonocoxites; surface moderately punctate. Distal gonocoxites broadly rounded apically, with inner margin almost straight.</p></tp:treatment-sec><tp:treatment-sec sec-type="etymology" id="SECID0EU6BI"><title>Etymology.</title><p>The specific epithet is Greek for ‘<italic>phallos</italic>’ (= penis) and ‘<italic>kardia</italic>’ (= heart), refers to the heart-shaped male paramera of this species.</p></tp:treatment-sec><tp:treatment-sec sec-type="distribution" id="SECID0E56BI"><title>Distribution</title><p><bold>(Fig. <xref ref-type="fig" rid="F12">12</xref>).</bold> Brazil (10). Rondônia: Ouro Preto d’Oeste.</p><fig id="F12" position="float" orientation="portrait"><object-id xmlns:xlink="http://www.w3.org/1999/xlink" content-type="doi" xlink:type="simple">10.3897/zookeys.1124.91156.figure12</object-id><object-id xmlns:xlink="http://www.w3.org/1999/xlink" content-type="arpha" xlink:type="simple">B788FE35-07A8-54FD-880A-9D6729F5F018</object-id><label>Figure 12.</label><caption><p>Distribution of Brazilian species of <italic><tp:taxon-name><tp:taxon-name-part taxon-name-part-type="genus" reg="Macraspis">Macraspis</tp:taxon-name-part></tp:taxon-name></italic> treated in this publication. The Brazilian Amazon biome is colored lime green. Brazilian states are abbreviated as follows: AC = Acre, AM = Amazonas, AP = Amapá, BA = Bahia, ES = Espírito Santo, GO = Goiás, MA = Maranhão, MG = Minas Gerais, MT = Mato Grosso = PA = Piauí, RO = Rondônia, RJ = Rio de Janiero, RR = Roraima, SP = São Paulo, TO = Tocantins.</p></caption><graphic xmlns:xlink="http://www.w3.org/1999/xlink" xlink:href="zookeys-1124-161_article-91156__-g012.jpg" position="float" orientation="portrait" xlink:type="simple" id="oo_758074.jpg"><uri content-type="original_file" xlink:type="simple">https://binary.pensoft.net/fig/758074</uri></graphic></fig></tp:treatment-sec><tp:treatment-sec sec-type="remarks" id="SECID0E6ACI"><title>Remarks.</title><p>This species has the same color pattern as <italic><tp:taxon-name><tp:taxon-name-part taxon-name-part-type="genus" reg="Macraspis">M.</tp:taxon-name-part><tp:taxon-name-part taxon-name-part-type="species" reg="buehrnheimi">buehrnheimi</tp:taxon-name-part></tp:taxon-name></italic> sp. nov., <italic><tp:taxon-name><tp:taxon-name-part taxon-name-part-type="genus" reg="Macraspis">M.</tp:taxon-name-part><tp:taxon-name-part taxon-name-part-type="species" reg="fernandezi">fernandezi</tp:taxon-name-part></tp:taxon-name></italic>, and <italic><tp:taxon-name><tp:taxon-name-part taxon-name-part-type="genus" reg="Macraspis">M.</tp:taxon-name-part><tp:taxon-name-part taxon-name-part-type="species" reg="lateralis">lateralis</tp:taxon-name-part></tp:taxon-name></italic>. The male genitalia of <italic><tp:taxon-name><tp:taxon-name-part taxon-name-part-type="genus" reg="Macraspis">M.</tp:taxon-name-part><tp:taxon-name-part taxon-name-part-type="species" reg="phallocardia">phallocardia</tp:taxon-name-part></tp:taxon-name></italic> sp. nov. is more similar to that of <italic><tp:taxon-name><tp:taxon-name-part taxon-name-part-type="genus" reg="Macraspis">M.</tp:taxon-name-part><tp:taxon-name-part taxon-name-part-type="species" reg="lateralis">lateralis</tp:taxon-name-part></tp:taxon-name></italic>, but these species are differentiated by (characters of <italic><tp:taxon-name><tp:taxon-name-part taxon-name-part-type="genus" reg="Macraspis">M.</tp:taxon-name-part><tp:taxon-name-part taxon-name-part-type="species" reg="lateralis">lateralis</tp:taxon-name-part></tp:taxon-name></italic> given in parenthesis): tectum with lateral articular areas thickened and deflected outward (tectum with lateral articular areas compressed and straight; Fig. <xref ref-type="fig" rid="F10">10H</xref>); paramera in caudal view rounded-oval, with apex rounded to slightly constricted and sides not declivous (paramera in caudal view laterobasally projected backward, with sides slightly declivous and narrowly constricted apically; Fig. <xref ref-type="fig" rid="F10">10I</xref>); medial portion of endophallus with ventral and dorsoproximal raspulae (Fig. <xref ref-type="fig" rid="F11">11E–H</xref>), a dorsodistal raspula bearing dense and multiple rows of asperites (Fig. <xref ref-type="fig" rid="F11">11E</xref>), and a lateral sclerite with proximal and distal edges thin and slightly raised (Fig. <xref ref-type="fig" rid="F11">11F, G</xref>) (medial portion of endophallus without ventral raspulae, Fig. <xref ref-type="fig" rid="F11">11D</xref>; with a dorsodistal raspula bearing a sparse and simple row of asperites, Fig. <xref ref-type="fig" rid="F11">11A</xref>; and a lateral sclerite with medial edge raised and distal edge thickened and roundly protruding, Fig. <xref ref-type="fig" rid="F11">11B, C</xref>). <italic><tp:taxon-name><tp:taxon-name-part taxon-name-part-type="genus" reg="Macraspis">Macraspis</tp:taxon-name-part><tp:taxon-name-part taxon-name-part-type="species" reg="phallocardia">phallocardia</tp:taxon-name-part></tp:taxon-name></italic> sp. nov. is apparently sympatric with <italic><tp:taxon-name><tp:taxon-name-part taxon-name-part-type="genus" reg="Macraspis">M.</tp:taxon-name-part><tp:taxon-name-part taxon-name-part-type="species" reg="opala">opala</tp:taxon-name-part></tp:taxon-name></italic> sp. nov., the type series of which was also collected in the Madeira-Tapajós interfluvium.</p></tp:treatment-sec><tp:treatment-sec><!--Section generated to contain objects referenced in tp:taxon-treatment.--><fig id="F1" position="float" orientation="portrait"><object-id xmlns:xlink="http://www.w3.org/1999/xlink" content-type="doi" xlink:type="simple">10.3897/zookeys.1124.91156.figure1</object-id><object-id xmlns:xlink="http://www.w3.org/1999/xlink" content-type="arpha" xlink:type="simple">B35C1D09-AC35-522F-B7B0-3CD661B69B45</object-id><label>Figure 1.</label><caption><p><italic><tp:taxon-name><tp:taxon-name-part taxon-name-part-type="genus" reg="Macraspis">Macraspis</tp:taxon-name-part></tp:taxon-name></italic> spp. (<bold>A–O</bold>). Lateral and ventral views of pro- and mesothorax of <bold>A, B</bold><italic><tp:taxon-name><tp:taxon-name-part taxon-name-part-type="genus" reg="Macraspis">M.</tp:taxon-name-part><tp:taxon-name-part taxon-name-part-type="species" reg="morio">morio</tp:taxon-name-part></tp:taxon-name></italic> and <bold>D, E</bold><italic><tp:taxon-name><tp:taxon-name-part taxon-name-part-type="genus" reg="Macraspis">M.</tp:taxon-name-part><tp:taxon-name-part taxon-name-part-type="species" reg="pseudochrysis">p.</tp:taxon-name-part><tp:taxon-name-part taxon-name-part-type="subspecies" reg="pseudochrysis">pseudochrysis</tp:taxon-name-part></tp:taxon-name></italic>. Dorsal view of head and anterior portion of pronotum of <bold>C</bold><italic><tp:taxon-name><tp:taxon-name-part taxon-name-part-type="genus" reg="Macraspis">M.</tp:taxon-name-part><tp:taxon-name-part taxon-name-part-type="species" reg="festiva">festiva</tp:taxon-name-part></tp:taxon-name></italic> and <bold>F</bold><italic><tp:taxon-name><tp:taxon-name-part taxon-name-part-type="genus" reg="Macraspis">M.</tp:taxon-name-part><tp:taxon-name-part taxon-name-part-type="species" reg="chloraspis">c.</tp:taxon-name-part><tp:taxon-name-part taxon-name-part-type="subspecies" reg="chloraspis">chloraspis</tp:taxon-name-part></tp:taxon-name></italic>. Anterior view of mesothoracic legs of <bold>G</bold><italic><tp:taxon-name><tp:taxon-name-part taxon-name-part-type="genus" reg="Macraspis">M.</tp:taxon-name-part><tp:taxon-name-part taxon-name-part-type="species" reg="festiva">festiva</tp:taxon-name-part></tp:taxon-name></italic><bold>H</bold><italic><tp:taxon-name><tp:taxon-name-part taxon-name-part-type="genus" reg="Macraspis">M.</tp:taxon-name-part><tp:taxon-name-part taxon-name-part-type="species" reg="oblonga">oblonga</tp:taxon-name-part></tp:taxon-name></italic><bold>I</bold><italic><tp:taxon-name><tp:taxon-name-part taxon-name-part-type="genus" reg="Macraspis">M.</tp:taxon-name-part><tp:taxon-name-part taxon-name-part-type="species" reg="pseudochrysis">p.</tp:taxon-name-part><tp:taxon-name-part taxon-name-part-type="subspecies" reg="pseudochrysis">pseudochrysis</tp:taxon-name-part></tp:taxon-name></italic> and <bold>J</bold><italic><tp:taxon-name><tp:taxon-name-part taxon-name-part-type="genus" reg="Macraspis">M.</tp:taxon-name-part><tp:taxon-name-part taxon-name-part-type="species" reg="chloraspis">c.</tp:taxon-name-part><tp:taxon-name-part taxon-name-part-type="subspecies" reg="chloraspis">chloraspis</tp:taxon-name-part></tp:taxon-name></italic>. Female metatibial spurs of <bold>K</bold><italic><tp:taxon-name><tp:taxon-name-part taxon-name-part-type="genus" reg="Macraspis">M.</tp:taxon-name-part><tp:taxon-name-part taxon-name-part-type="species" reg="chloraspis">c.</tp:taxon-name-part><tp:taxon-name-part taxon-name-part-type="subspecies" reg="chloraspis">chloraspis</tp:taxon-name-part></tp:taxon-name></italic> and <bold>L</bold><italic><tp:taxon-name><tp:taxon-name-part taxon-name-part-type="genus" reg="Macraspis">M.</tp:taxon-name-part><tp:taxon-name-part taxon-name-part-type="species" reg="phallocardia">phallocardia</tp:taxon-name-part></tp:taxon-name></italic> sp. nov. Anterior view of mesotarsus of <bold>M</bold><italic><tp:taxon-name><tp:taxon-name-part taxon-name-part-type="genus" reg="Macraspis">M.</tp:taxon-name-part><tp:taxon-name-part taxon-name-part-type="species" reg="pseudochrysis">p.</tp:taxon-name-part><tp:taxon-name-part taxon-name-part-type="subspecies" reg="pseudochrysis">pseudochrysis</tp:taxon-name-part></tp:taxon-name></italic><bold>N</bold><italic><tp:taxon-name><tp:taxon-name-part taxon-name-part-type="genus" reg="Macraspis">M.</tp:taxon-name-part><tp:taxon-name-part taxon-name-part-type="species" reg="chloraspis">c.</tp:taxon-name-part><tp:taxon-name-part taxon-name-part-type="subspecies" reg="chloraspis">chloraspis</tp:taxon-name-part></tp:taxon-name></italic> and <bold>O</bold><italic><tp:taxon-name><tp:taxon-name-part taxon-name-part-type="genus" reg="Macraspis">M.</tp:taxon-name-part><tp:taxon-name-part taxon-name-part-type="species" reg="fernandezi">fernandezi</tp:taxon-name-part></tp:taxon-name></italic>. Scale bars: 1 mm.</p></caption><graphic xmlns:xlink="http://www.w3.org/1999/xlink" xlink:href="zookeys-1124-161_article-91156__-g001.jpg" position="float" orientation="portrait" xlink:type="simple" id="oo_758063.jpg"><uri content-type="original_file" xlink:type="simple">https://binary.pensoft.net/fig/758063</uri></graphic></fig><fig id="F5" position="float" orientation="portrait"><object-id xmlns:xlink="http://www.w3.org/1999/xlink" content-type="doi" xlink:type="simple">10.3897/zookeys.1124.91156.figure5</object-id><object-id xmlns:xlink="http://www.w3.org/1999/xlink" content-type="arpha" xlink:type="simple">014EE3F5-C3A7-515F-9E8C-851BD2D5BA04</object-id><label>Figure 5.</label><caption><p>Comparison of female external genitalia of <italic><tp:taxon-name><tp:taxon-name-part taxon-name-part-type="genus" reg="Macraspis">Macraspis</tp:taxon-name-part><tp:taxon-name-part taxon-name-part-type="species" reg="buehrnheimi">buehrnheimi</tp:taxon-name-part></tp:taxon-name></italic> sp. nov. (<bold>A–C</bold>) and <italic><tp:taxon-name><tp:taxon-name-part taxon-name-part-type="genus" reg="Macraspis">Macraspis</tp:taxon-name-part><tp:taxon-name-part taxon-name-part-type="species" reg="phallocardia">phallocardia</tp:taxon-name-part></tp:taxon-name></italic> sp. nov (<bold>D–G</bold>). <italic><tp:taxon-name><tp:taxon-name-part taxon-name-part-type="genus" reg="Macraspis">Macraspis</tp:taxon-name-part><tp:taxon-name-part taxon-name-part-type="species" reg="buehrnheimi">buehrnheimi</tp:taxon-name-part></tp:taxon-name></italic> sp. nov. in <bold>A</bold> ventral <bold>B</bold> lateral and <bold>C</bold> dorsal views. <italic><tp:taxon-name><tp:taxon-name-part taxon-name-part-type="genus" reg="Macraspis">Macraspis</tp:taxon-name-part><tp:taxon-name-part taxon-name-part-type="species" reg="phallocardia">phallocardia</tp:taxon-name-part></tp:taxon-name></italic> sp. nov. in <bold>D</bold> ventral <bold>E</bold> lateral and <bold>F</bold> dorsal views. Abbreviations: dgx = distal gonocoxite; pgx = proximal gonocoxite; pct = proctiger; ppt = paraproct. Scale bars: 0.3 mm.</p></caption><graphic xmlns:xlink="http://www.w3.org/1999/xlink" xlink:href="zookeys-1124-161_article-91156__-g005.jpg" position="float" orientation="portrait" xlink:type="simple" id="oo_758067.jpg"><uri content-type="original_file" xlink:type="simple">https://binary.pensoft.net/fig/758067</uri></graphic></fig></tp:treatment-sec></tp:taxon-treatment>
